# Supplementary material for: Widespread occurrence of lysine methylation in Plasmodium falciparum proteins at asexual blood stages
Source: Sci Rep. 2016 Oct 20;6:35432. doi: 10.1038/srep35432 (PMC5071865; doi:10.1038/srep35432)
Supplement: Supplementary Information [file srep35432-s1.xls]

## Sheet: Lysine methylated proteins
Accession	Description	Score	Coverage	# Unique Peptides	MW [kDa]	calc. pI	Stage
PF3D7_0930300	merozoite surface protein 1 (MSP1) 09_v3:1201812-1206974(+) | length=1720	1061.88	53.2	116	195.6	6.51	Schizont
PF3D7_0930300	merozoite surface protein 1 (MSP1) 09_v3:1201812-1206974(+) | length=1720	1021.86	52.79	115	195.6	6.51	Schizont
PF3D7_0917900	heat shock protein 70 (HSP70-2) 09_v3:737985-740276(+) | length=652	978.35	78.22	65	72.3	5.31	Schizont
PF3D7_0917900	heat shock protein 70 (HSP70-2) 09_v3:737985-740276(+) | length=652	850.51	79.45	53	72.3	5.31	Schizont
PF3D7_0930300	merozoite surface protein 1 (MSP1) 09_v3:1201812-1206974(+) | length=1720	803.08	49.88	103	195.6	6.51	Troph
PF3D7_0917900	heat shock protein 70 (HSP70-2) 09_v3:737985-740276(+) | length=652	758.51	78.53	54	72.3	5.31	Troph
PF3D7_0917900	heat shock protein 70 (HSP70-2) 09_v3:737985-740276(+) | length=652	530.19	60.58	42	72.3	5.31	Ring
PF3D7_0930300	merozoite surface protein 1 (MSP1) 09_v3:1201812-1206974(+) | length=1720	521.27	38.66	55	195.6	6.51	Troph
PF3D7_0818900	heat shock protein 70 (HSP70) 08_v3:860384-862417(+) | length=677	494.32	50.07	24	73.9	5.67	Ring
PF3D7_0818900	heat shock protein 70 (HSP70) 08_v3:860384-862417(+) | length=677	478.61	56.72	30	73.9	5.67	Ring
PF3D7_1134000	heat shock protein 70 (Hsp70-3) 11_v3:1320114-1322105(+) | length=663	434.68	42.99	28	73.3	6.84	Schizont
PF3D7_1134000	heat shock protein 70 (Hsp70-3) 11_v3:1320114-1322105(+) | length=663	414.09	40.42	30	73.3	6.84	Schizont
PF3D7_0818900	heat shock protein 70 (HSP70) 08_v3:860384-862417(+) | length=677	406.48	45.35	24	73.9	5.67	Schizont
PF3D7_0917900	heat shock protein 70 (HSP70-2) 09_v3:737985-740276(+) | length=652	404.45	59.97	41	72.3	5.31	Ring
PF3D7_0930300	merozoite surface protein 1 (MSP1) 09_v3:1201812-1206974(+) | length=1720	400.32	39.59	59	195.6	6.51	Ring
PF3D7_0917900	heat shock protein 70 (HSP70-2) 09_v3:737985-740276(+) | length=652	399.81	63.96	27	72.3	5.31	Troph
PF3D7_1134000	heat shock protein 70 (Hsp70-3) 11_v3:1320114-1322105(+) | length=663	397.1	41.63	27	73.3	6.84	Troph
PF3D7_0818900	heat shock protein 70 (HSP70) 08_v3:860384-862417(+) | length=677	362.45	47.27	23	73.9	5.67	Schizont
PF3D7_1134000	heat shock protein 70 (Hsp70-3) 11_v3:1320114-1322105(+) | length=663	266.3	31.37	18	73.3	6.84	Troph
PF3D7_0930300	merozoite surface protein 1 (MSP1) 09_v3:1201812-1206974(+) | length=1720	265.29	32.56	52	195.6	6.51	Ring
PF3D7_0818900	heat shock protein 70 (HSP70) 08_v3:860384-862417(+) | length=677	249.91	33.09	18	73.9	5.67	Troph
PF3D7_1310700	conserved Plasmodium protein, unknown function 13_v3:468232-468663(-) | length=143	200.1	73.43	5	16.5	4.13	Troph
PF3D7_1134000	heat shock protein 70 (Hsp70-3) 11_v3:1320114-1322105(+) | length=663	196.44	33.63	22	73.3	6.84	Ring
PF3D7_1310700	conserved Plasmodium protein, unknown function 13_v3:468232-468663(-) | length=143	193.85	73.43	5	16.5	4.13	Schizont
PF3D7_0818900	heat shock protein 70 (HSP70) 08_v3:860384-862417(+) | length=677	186.98	41.06	17	73.9	5.67	Troph
PF3D7_1134000	heat shock protein 70 (Hsp70-3) 11_v3:1320114-1322105(+) | length=663	158.06	37.56	16	73.3	6.84	Ring
PF3D7_1310700	conserved Plasmodium protein, unknown function 13_v3:468232-468663(-) | length=143	142.76	42.66	5	16.5	4.13	Ring
PF3D7_0827900	protein disulfide isomerase (PDI8) 08_v3:1206788-1208394(-) | length=483	135.74	53.62	17	55.5	5.78	Troph
PF3D7_1410400	rhoptry-associated protein 1 (RAP1) 14_v3:420442-422790(+) | length=782	131.75	34.02	22	90	7.11	Schizont
PF3D7_0525800	membrane skeletal protein IMC1-related 05_v3:1071247-1072149(+) | length=300	129.11	47.33	17	34.3	6.98	Ring
PF3D7_0525800	membrane skeletal protein IMC1-related 05_v3:1071247-1072149(+) | length=300	127.75	54.33	24	34.3	6.98	Schizont
PF3D7_1003600	membrane skeletal protein IMC1-related (ALV5) 10_v3:164945-165790(+) | length=281	115.69	62.28	16	32.6	7.43	Ring
PF3D7_0827900	protein disulfide isomerase (PDI8) 08_v3:1206788-1208394(-) | length=483	108.13	53.42	17	55.5	5.78	Schizont
PF3D7_0525800	membrane skeletal protein IMC1-related 05_v3:1071247-1072149(+) | length=300	100.54	47.67	18	34.3	6.98	Troph
PF3D7_1357100	elongation factor 1-alpha 13_v3:2268901-2270232(+) | length=443	97.96	55.98	17	48.9	9.06	Ring
PF3D7_1320800	dihydrolipamide succinyltransferase component of 2-oxoglutarate dehydrogenase complex 13_v3:854932-856463(+) | length=421	97.83	36.34	12	47.6	6.79	Schizont
PF3D7_1357100	elongation factor 1-alpha 13_v3:2268901-2270232(+) | length=443	97.6	37.47	11	48.9	9.06	Ring
PF3D7_1335100	merozoite surface protein 7 (MSP7) 13_v3:1419086-1420141(-) | length=351	90.84	35.04	18	41.3	4.83	Schizont
PF3D7_0501600	rhoptry-associated protein 2 (RAP2) 05_v3:84041-85237(-) | length=398	87.61	37.69	11	46.7	8.79	Schizont
PF3D7_0827900	protein disulfide isomerase (PDI8) 08_v3:1206788-1208394(-) | length=483	86.47	36.44	10	55.5	5.78	Troph
PF3D7_1222300	endoplasmin, putative (GRP94) 12_v3:883567-886032(-) | length=821	86.18	26.07	15	95	5.41	Troph
PF3D7_1003600	membrane skeletal protein IMC1-related (ALV5) 10_v3:164945-165790(+) | length=281	85.63	46.62	12	32.6	7.43	Troph
PF3D7_1462800	glyceraldehyde-3-phosphate dehydrogenase (GAPDH) 14_v3:2559098-2560347(+) | length=337	84.99	54.9	13	36.6	7.69	Ring
PF3D7_0525800	membrane skeletal protein IMC1-related 05_v3:1071247-1072149(+) | length=300	83.77	34	10	34.3	6.98	Ring
PF3D7_1410400	rhoptry-associated protein 1 (RAP1) 14_v3:420442-422790(+) | length=782	82.75	23.02	15	90	7.11	Troph
PF3D7_0827900	protein disulfide isomerase (PDI8) 08_v3:1206788-1208394(-) | length=483	82.35	47.83	15	55.5	5.78	Schizont
PF3D7_1335100	merozoite surface protein 7 (MSP7) 13_v3:1419086-1420141(-) | length=351	81.47	45.01	18	41.3	4.83	Schizont
PF3D7_1410400	rhoptry-associated protein 1 (RAP1) 14_v3:420442-422790(+) | length=782	80.58	20.46	14	90	7.11	Ring
PF3D7_1222300	endoplasmin, putative (GRP94) 12_v3:883567-886032(-) | length=821	75.43	31.18	16	95	5.41	Schizont
PF3D7_1320800	dihydrolipamide succinyltransferase component of 2-oxoglutarate dehydrogenase complex 13_v3:854932-856463(+) | length=421	75.17	33.73	9	47.6	6.79	Troph
PF3D7_1410400	rhoptry-associated protein 1 (RAP1) 14_v3:420442-422790(+) | length=782	74.55	27.24	15	90	7.11	Troph
PF3D7_0501600	rhoptry-associated protein 2 (RAP2) 05_v3:84041-85237(-) | length=398	70.87	36.18	8	46.7	8.79	Troph
PF3D7_1320800	dihydrolipamide succinyltransferase component of 2-oxoglutarate dehydrogenase complex 13_v3:854932-856463(+) | length=421	69.98	36.34	10	47.6	6.79	Schizont
PF3D7_1003600	membrane skeletal protein IMC1-related (ALV5) 10_v3:164945-165790(+) | length=281	69.58	46.62	15	32.6	7.43	Schizont
PF3D7_1104400	conserved protein, unknown function 11_v3:196767-198355(+) | length=424	69.06	20.75	6	49.2	9.1	Troph
PF3D7_1124700	GrpE protein homolog, mitochondrial, putative (MGE1) 11_v3:974493-975538(-) | length=301	68.31	30.56	8	35	8.9	Troph
PF3D7_1462800	glyceraldehyde-3-phosphate dehydrogenase (GAPDH) 14_v3:2559098-2560347(+) | length=337	67.75	34.42	7	36.6	7.69	Ring
PF3D7_0626800	pyruvate kinase (PyrK) 06_v3:1078995-1081320(+) | length=511	67.66	31.7	11	55.6	7.55	Ring
PF3D7_1410400	rhoptry-associated protein 1 (RAP1) 14_v3:420442-422790(+) | length=782	66.74	20.59	14	90	7.11	Ring
PF3D7_1104400	conserved protein, unknown function 11_v3:196767-198355(+) | length=424	66.6	33.25	12	49.2	9.1	Troph
PF3D7_1335100	merozoite surface protein 7 (MSP7) 13_v3:1419086-1420141(-) | length=351	65.61	39.89	14	41.3	4.83	Troph
PF3D7_0525800	membrane skeletal protein IMC1-related 05_v3:1071247-1072149(+) | length=300	65.32	38	14	34.3	6.98	Schizont
PF3D7_0626800	pyruvate kinase (PyrK) 06_v3:1078995-1081320(+) | length=511	65.29	41.88	12	55.6	7.55	Ring
PF3D7_1357100	elongation factor 1-alpha 13_v3:2268901-2270232(+) | length=443	64.37	48.31	15	48.9	9.06	Schizont
PF3D7_1222300	endoplasmin, putative (GRP94) 12_v3:883567-886032(-) | length=821	63.25	21.19	13	95	5.41	Troph
PF3D7_1015600	heat shock protein 60 (HSP60) 10_v3:627044-629040(-) | length=580	62.03	42.07	16	62.5	7.12	Troph
PF3D7_1410400	rhoptry-associated protein 1 (RAP1) 14_v3:420442-422790(+) | length=782	58.66	19.57	11	90	7.11	Schizont
PF3D7_1320800	dihydrolipamide succinyltransferase component of 2-oxoglutarate dehydrogenase complex 13_v3:854932-856463(+) | length=421	57.85	30.17	10	47.6	6.79	Troph
PF3D7_1015600	heat shock protein 60 (HSP60) 10_v3:627044-629040(-) | length=580	57.71	31.9	11	62.5	7.12	Schizont
PF3D7_1211800	polyubiquitin (PfpUB) 12_v3:526109-527780(+) | length=381	56.87	94.49	10	42.8	7.58	Ring
PF3D7_0918000	secreted acid phosphatase (GAP50) 09_v3:742494-743684(-) | length=396	56.09	29.8	7	44.6	8.57	Schizont
PF3D7_0827900	protein disulfide isomerase (PDI8) 08_v3:1206788-1208394(-) | length=483	55.15	22.77	6	55.5	5.78	Ring
PF3D7_1420700	surface protein, Pf113 (Pf113) 14_v3:860011-863080(+) | length=969	54.71	9.49	7	112.5	4.59	Troph
PF3D7_1310700	conserved Plasmodium protein, unknown function 13_v3:468232-468663(-) | length=143	54.03	73.43	5	16.5	4.13	Schizont
PF3D7_1222300	endoplasmin, putative (GRP94) 12_v3:883567-886032(-) | length=821	53.92	20.1	11	95	5.41	Schizont
PF3D7_0617800	histone H2A (H2A) 06_v3:748416-748814(-) | length=132	52.17	57.58	4	14.1	10.29	Schizont
PF3D7_1357100	elongation factor 1-alpha 13_v3:2268901-2270232(+) | length=443	50.18	41.76	11	48.9	9.06	Schizont
PF3D7_0626800	pyruvate kinase (PyrK) 06_v3:1078995-1081320(+) | length=511	50.08	29.35	8	55.6	7.55	Schizont
PF3D7_1010700	dolichyl-phosphate-mannose protein mannosyltransferase, putative 10_v3:422961-424365(+) | length=223	49.29	36.77	7	25.7	6.98	Troph
PF3D7_1222300	endoplasmin, putative (GRP94) 12_v3:883567-886032(-) | length=821	48.6	14.62	8	95	5.41	Ring
PF3D7_0207500	serine repeat antigen 6 (SERA6) 02_v3:298897-302564(-) | length=1031	47.52	10.77	9	118.8	6.28	Troph
PF3D7_0626800	pyruvate kinase (PyrK) 06_v3:1078995-1081320(+) | length=511	46.95	38.55	11	55.6	7.55	Schizont
PF3D7_1104400	conserved protein, unknown function 11_v3:196767-198355(+) | length=424	45.46	31.13	11	49.2	9.1	Schizont
PF3D7_1124700	GrpE protein homolog, mitochondrial, putative (MGE1) 11_v3:974493-975538(-) | length=301	44.08	38.54	10	35	8.9	Schizont
PF3D7_1015600	heat shock protein 60 (HSP60) 10_v3:627044-629040(-) | length=580	43.81	37.24	13	62.5	7.12	Troph
PF3D7_0525800	membrane skeletal protein IMC1-related 05_v3:1071247-1072149(+) | length=300	43.54	29.67	9	34.3	6.98	Troph
PF3D7_1222300	endoplasmin, putative (GRP94) 12_v3:883567-886032(-) | length=821	43.24	18.15	9	95	5.41	Ring
PF3D7_1357100	elongation factor 1-alpha 13_v3:2268901-2270232(+) | length=443	43.08	32.73	9	48.9	9.06	Troph
PF3D7_0617800	histone H2A (H2A) 06_v3:748416-748814(-) | length=132	42.08	28.03	3	14.1	10.29	Ring
PF3D7_1127000	protein phosphatase, putative 11_v3:1056198-1058054(-) | length=287	41.98	26.13	5	34.4	7.91	Schizont
PF3D7_0708800	heat shock protein 110 (HSP110c) 07_v3:395711-398332(+) | length=873	41	12.94	6	99.9	5.69	Schizont
PF3D7_0818200	14-3-3 protein (14-3-3I) 08_v3:830006-831454(+) | length=262	40.67	43.51	8	30.2	4.92	Ring
PF3D7_1368600	mitochondrial import inner membrane translocase subunit Tim9, putative (TIM9) 13_v3:2725669-2725947(-) | length=92	40.16	51.09	6	10.9	8.44	Schizont
PF3D7_1335100	merozoite surface protein 7 (MSP7) 13_v3:1419086-1420141(-) | length=351	40.01	28.21	9	41.3	4.83	Ring
PF3D7_0918000	secreted acid phosphatase (GAP50) 09_v3:742494-743684(-) | length=396	39.88	19.7	5	44.6	8.57	Schizont
PF3D7_0617800	histone H2A (H2A) 06_v3:748416-748814(-) | length=132	39.56	34.85	3	14.1	10.29	Troph
PF3D7_0831700	heat shock protein 70 (HSP70-x) 08_v3:1365467-1367506(-) | length=679	39.51	12.52	2	75	5.77	Troph
PF3D7_0320900	histone H2A variant, putative (H2A.Z) 03_v3:875213-876295(+) | length=158	38.73	32.91	2	16.4	10.62	Schizont
PF3D7_0929400	high molecular weight rhoptry protein 2 (RhopH2) 09_v3:1175203-1180762(+) | length=1378	38.36	8.06	7	162.6	8.27	Troph
PF3D7_1015600	heat shock protein 60 (HSP60) 10_v3:627044-629040(-) | length=580	38.27	32.07	11	62.5	7.12	Schizont
PF3D7_0918000	secreted acid phosphatase (GAP50) 09_v3:742494-743684(-) | length=396	37.5	20.71	5	44.6	8.57	Troph
PF3D7_0708800	heat shock protein 110 (HSP110c) 07_v3:395711-398332(+) | length=873	37.08	14.09	7	99.9	5.69	Schizont
PF3D7_0929400	high molecular weight rhoptry protein 2 (RhopH2) 09_v3:1175203-1180762(+) | length=1378	36.72	10.45	8	162.6	8.27	Troph
PF3D7_1335100	merozoite surface protein 7 (MSP7) 13_v3:1419086-1420141(-) | length=351	36.42	32.19	10	41.3	4.83	Troph
PF3D7_0309600	60S acidic ribosomal protein P2 (PfP2) 03_v3:407980-408318(+) | length=112	36.06	52.68	4	11.9	4.55	Schizont
PF3D7_1220900	heterochromatin protein 1 (HP1) 12_v3:831252-832052(-) | length=266	35.91	25.94	6	31	9.48	Schizont
PF3D7_0309600	60S acidic ribosomal protein P2 (PfP2) 03_v3:407980-408318(+) | length=112	35.72	69.64	5	11.9	4.55	Schizont
PF3D7_0501600	rhoptry-associated protein 2 (RAP2) 05_v3:84041-85237(-) | length=398	35.7	29.9	8	46.7	8.79	Schizont
PF3D7_1345700	isocitrate dehydrogenase (NADP), mitochondrial precursor (IDH) 13_v3:1828283-1829689(-) | length=468	35.54	27.56	9	53.6	8.54	Troph
PF3D7_0309600	60S acidic ribosomal protein P2 (PfP2) 03_v3:407980-408318(+) | length=112	35.37	54.46	5	11.9	4.55	Troph
PF3D7_0929400	high molecular weight rhoptry protein 2 (RhopH2) 09_v3:1175203-1180762(+) | length=1378	35.24	8.85	7	162.6	8.27	Schizont
PF3D7_1368600	mitochondrial import inner membrane translocase subunit Tim9, putative (TIM9) 13_v3:2725669-2725947(-) | length=92	35.09	64.13	7	10.9	8.44	Schizont
PF3D7_0905400	high molecular weight rhoptry protein 3 (RhopH3) 09_v3:270740-274789(-) | length=897	34.82	11.37	5	104.8	6.67	Schizont
PF3D7_1220900	heterochromatin protein 1 (HP1) 12_v3:831252-832052(-) | length=266	34.64	18.8	3	31	9.48	Ring
PF3D7_1420700	surface protein, Pf113 (Pf113) 14_v3:860011-863080(+) | length=969	34.39	13.62	10	112.5	4.59	Schizont
PF3D7_1108600	endoplasmic reticulum-resident calcium binding protein (ERC) 11_v3:369675-370706(-) | length=343	34.31	10.2	4	39.3	4.67	Schizont
PF3D7_0708400	heat shock protein 90 (HSP90) 07_v3:381592-384614(+) | length=745	33.59	16.24	7	86.1	5.01	Ring
PF3D7_1368600	mitochondrial import inner membrane translocase subunit Tim9, putative (TIM9) 13_v3:2725669-2725947(-) | length=92	33.47	63.04	6	10.9	8.44	Troph
PF3D7_1220900	heterochromatin protein 1 (HP1) 12_v3:831252-832052(-) | length=266	33.43	18.8	3	31	9.48	Troph
PF3D7_0617800	histone H2A (H2A) 06_v3:748416-748814(-) | length=132	33.4	29.55	2	14.1	10.29	Ring
PF3D7_1035700	duffy binding-like merozoite surface protein (DBLMSP) 10_v3:1413200-1415293(+) | length=697	33.12	16.21	10	80.2	5.1	Ring
PF3D7_1124700	GrpE protein homolog, mitochondrial, putative (MGE1) 11_v3:974493-975538(-) | length=301	33.11	37.54	7	35	8.9	Schizont
PF3D7_1116700	cathepsin C, homolog,dipeptidyl peptidase 1 (DPAP1) 11_v3:630779-632881(-) | length=700	32.48	17.71	8	80.4	6.19	Troph
PF3D7_0708800	heat shock protein 110 (HSP110c) 07_v3:395711-398332(+) | length=873	32.08	12.94	6	99.9	5.69	Ring
PF3D7_0818200	14-3-3 protein (14-3-3I) 08_v3:830006-831454(+) | length=262	32	51.15	8	30.2	4.92	Schizont
PF3D7_1232100	60 kDa chaperonin (CPN60) 12_v3:1328311-1331371(-) | length=718	31.64	23.26	9	81.4	5.11	Schizont
PF3D7_1108600	endoplasmic reticulum-resident calcium binding protein (ERC) 11_v3:369675-370706(-) | length=343	31.41	10.2	3	39.3	4.67	Schizont
PF3D7_0818200	14-3-3 protein (14-3-3I) 08_v3:830006-831454(+) | length=262	31.4	32.06	5	30.2	4.92	Ring
PF3D7_1104400	conserved protein, unknown function 11_v3:196767-198355(+) | length=424	31.25	31.37	10	49.2	9.1	Schizont
PF3D7_0708800	heat shock protein 110 (HSP110c) 07_v3:395711-398332(+) | length=873	31.22	13.86	7	99.9	5.69	Ring
PF3D7_0818200	14-3-3 protein (14-3-3I) 08_v3:830006-831454(+) | length=262	30.9	33.59	7	30.2	4.92	Schizont
PF3D7_0831700	heat shock protein 70 (HSP70-x) 08_v3:1365467-1367506(-) | length=679	30.87	12.08	1	75	5.77	Schizont
PF3D7_1010700	dolichyl-phosphate-mannose protein mannosyltransferase, putative 10_v3:422961-424365(+) | length=223	30.66	39.46	8	25.7	6.98	Schizont
PF3D7_0309600	60S acidic ribosomal protein P2 (PfP2) 03_v3:407980-408318(+) | length=112	30.53	52.68	4	11.9	4.55	Ring
PF3D7_0927300	fumarate hydratase, putative 09_v3:1113958-1116003(+) | length=681	30.49	15.42	8	78.3	9.01	Troph
PF3D7_0320900	histone H2A variant, putative (H2A.Z) 03_v3:875213-876295(+) | length=158	29.75	24.05	1	16.4	10.62	Troph
PF3D7_1454400	aminopeptidase P (APP) 14_v3:2234143-2236476(+) | length=777	29.7	11.2	6	90.1	6.81	Troph
PF3D7_0905400	high molecular weight rhoptry protein 3 (RhopH3) 09_v3:270740-274789(-) | length=897	29.59	19.18	6	104.8	6.67	Schizont
PF3D7_1116700	cathepsin C, homolog,dipeptidyl peptidase 1 (DPAP1) 11_v3:630779-632881(-) | length=700	29.3	19	7	80.4	6.19	Schizont
PF3D7_0929400	high molecular weight rhoptry protein 2 (RhopH2) 09_v3:1175203-1180762(+) | length=1378	29.02	9.72	7	162.6	8.27	Schizont
PF3D7_1129000	spermidine synthase (SpdSyn) 11_v3:1121930-1123377(+) | length=321	28.88	25.23	5	36.6	7.75	Troph
PF3D7_0708800	heat shock protein 110 (HSP110c) 07_v3:395711-398332(+) | length=873	28.88	10.08	5	99.9	5.69	Troph
PF3D7_0501600	rhoptry-associated protein 2 (RAP2) 05_v3:84041-85237(-) | length=398	28.8	15.58	5	46.7	8.79	Ring
PF3D7_1108600	endoplasmic reticulum-resident calcium binding protein (ERC) 11_v3:369675-370706(-) | length=343	27.83	19.83	4	39.3	4.67	Troph
PF3D7_1324900	L-lactate dehydrogenase (LDH) 13_v3:1041157-1042107(+) | length=316	27.1	17.72	4	34.1	7.55	Ring
PF3D7_0302700	CDGSH iron-sulfur domain-containing protein, putative 03_v3:146372-147056(-) | length=152	27.04	28.29	3	18.3	9.09	Troph
PF3D7_0927300	fumarate hydratase, putative 09_v3:1113958-1116003(+) | length=681	26.72	16.3	7	78.3	9.01	Schizont
PF3D7_1124700	GrpE protein homolog, mitochondrial, putative (MGE1) 11_v3:974493-975538(-) | length=301	26.61	15.28	3	35	8.9	Troph
PF3D7_1344200	heat shock protein 110, putative (HSP110) 13_v3:1769129-1771927(+) | length=932	26.54	13.63	7	108.1	5.67	Schizont
PF3D7_0927300	fumarate hydratase, putative 09_v3:1113958-1116003(+) | length=681	26.37	14.68	7	78.3	9.01	Schizont
PF3D7_1105100	histone H2B (H2B) 11_v3:226065-226418(+) | length=117	25.89	44.44	7	13.1	10.26	Schizont
PF3D7_1220900	heterochromatin protein 1 (HP1) 12_v3:831252-832052(-) | length=266	25.45	18.8	3	31	9.48	Troph
PF3D7_1232100	60 kDa chaperonin (CPN60) 12_v3:1328311-1331371(-) | length=718	25.26	14.07	6	81.4	5.11	Troph
PF3D7_0207500	serine repeat antigen 6 (SERA6) 02_v3:298897-302564(-) | length=1031	24.98	8.92	6	118.8	6.28	Schizont
PF3D7_0310400	parasite-infected erythrocyte surface protein (PIESP1) 03_v3:447500-451384(+) | length=1294	24.95	7.03	5	154	5.3	Schizont
PF3D7_1220900	heterochromatin protein 1 (HP1) 12_v3:831252-832052(-) | length=266	24.62	22.56	5	31	9.48	Schizont
PF3D7_1462800	glyceraldehyde-3-phosphate dehydrogenase (GAPDH) 14_v3:2559098-2560347(+) | length=337	24.6	27	4	36.6	7.69	Schizont
PF3D7_0532100	early transcribed membrane protein 5 (ETRAMP5) 05_v3:1301224-1301769(+) | length=181	24.58	24.86	4	19	5.41	Schizont
PF3D7_0721100	conserved Plasmodium protein, unknown function 07_v3:916434-917168(+) | length=244	24.34	22.95	4	29.2	8.54	Troph
PF3D7_0532100	early transcribed membrane protein 5 (ETRAMP5) 05_v3:1301224-1301769(+) | length=181	24.2	20.44	2	19	5.41	Troph
PF3D7_1127000	protein phosphatase, putative 11_v3:1056198-1058054(-) | length=287	24.15	13.24	3	34.4	7.91	Troph
PF3D7_1420700	surface protein, Pf113 (Pf113) 14_v3:860011-863080(+) | length=969	24.1	8.57	5	112.5	4.59	Schizont
PF3D7_0406100	vacuolar ATP synthase subunit b 04_v3:323267-325225(-) | length=494	23.97	17.21	4	55.8	5.68	Schizont
PF3D7_0831700	heat shock protein 70 (HSP70-x) 08_v3:1365467-1367506(-) | length=679	23.81	12.81	2	75	5.77	Troph
PF3D7_0406100	vacuolar ATP synthase subunit b 04_v3:323267-325225(-) | length=494	23.76	14.78	3	55.8	5.68	Schizont
PF3D7_0629200	DnaJ protein, putative 06_v3:1199853-1200995(-) | length=380	23.68	19.47	6	44.6	8.06	Schizont
PF3D7_0309600	60S acidic ribosomal protein P2 (PfP2) 03_v3:407980-408318(+) | length=112	23.49	54.46	4	11.9	4.55	Ring
PF3D7_0501500	rhoptry-associated protein 3 (RAP3) 05_v3:81134-82336(-) | length=400	23.37	15.25	4	47	8.51	Schizont
PF3D7_1252100	rhoptry neck protein 3 (RON3) 12_v3:2114628-2122487(-) | length=2215	23.07	2.8	3	263	9.2	Ring
PF3D7_1344200	heat shock protein 110, putative (HSP110) 13_v3:1769129-1771927(+) | length=932	22.82	11.7	7	108.1	5.67	Troph
PF3D7_1010700	dolichyl-phosphate-mannose protein mannosyltransferase, putative 10_v3:422961-424365(+) | length=223	22.74	50.22	7	25.7	6.98	Schizont
PF3D7_0320900	histone H2A variant, putative (H2A.Z) 03_v3:875213-876295(+) | length=158	22.46	24.05	1	16.4	10.62	Ring
PF3D7_0936800	Plasmodium exported protein (PHISTc), unknown function 09_v3:1458392-1459862(+) | length=383	22.44	12.01	5	45.5	9.7	Troph
PF3D7_1252100	rhoptry neck protein 3 (RON3) 12_v3:2114628-2122487(-) | length=2215	22.25	4.06	4	263	9.2	Schizont
PF3D7_0919000	nucleosome assembly protein (NAPS) 09_v3:781368-782675(-) | length=269	22.14	27.14	4	31.8	4.39	Ring
PF3D7_1324900	L-lactate dehydrogenase (LDH) 13_v3:1041157-1042107(+) | length=316	22.11	20.57	4	34.1	7.55	Schizont
PF3D7_0627500	4-methyl-5(B-hydroxyethyl)-thiazol monophosphate biosynthesis enzyme 06_v3:1101734-1102852(-) | length=189	22.02	41.8	6	20.3	7.39	Ring
PF3D7_0831700	heat shock protein 70 (HSP70-x) 08_v3:1365467-1367506(-) | length=679	21.92	14.29	2	75	5.77	Schizont
PF3D7_1127000	protein phosphatase, putative 11_v3:1056198-1058054(-) | length=287	21.89	12.54	2	34.4	7.91	Schizont
PF3D7_1360800	falcilysin (FLN) 13_v3:2435343-2438924(+) | length=1193	21.85	6.29	5	138.8	7.01	Troph
PF3D7_0905400	high molecular weight rhoptry protein 3 (RhopH3) 09_v3:270740-274789(-) | length=897	21.6	5.13	3	104.8	6.67	Troph
PF3D7_1003600	membrane skeletal protein IMC1-related (ALV5) 10_v3:164945-165790(+) | length=281	21.58	25.98	8	32.6	7.43	Schizont
PF3D7_1035500	merozoite surface protein 6 (MSP6) 10_v3:1407276-1408391(+) | length=371	21.4	16.44	3	42.3	4.39	Schizont
PF3D7_1333000	20 kDa chaperonin (CPN20) 13_v3:1355285-1357194(+) | length=258	21.25	15.12	3	29	7.85	Troph
PF3D7_0320900	histone H2A variant, putative (H2A.Z) 03_v3:875213-876295(+) | length=158	21.19	18.35	1	16.4	10.62	Ring
PF3D7_1420700	surface protein, Pf113 (Pf113) 14_v3:860011-863080(+) | length=969	21.16	9.7	6	112.5	4.59	Troph
PF3D7_1108600	endoplasmic reticulum-resident calcium binding protein (ERC) 11_v3:369675-370706(-) | length=343	21.11	10.2	3	39.3	4.67	Troph
PF3D7_0206800	merozoite surface protein 2 (MSP2) 02_v3:273689-274507(-) | length=272	21	37.87	4	27.9	5.58	Ring
PF3D7_1003600	membrane skeletal protein IMC1-related (ALV5) 10_v3:164945-165790(+) | length=281	20.99	27.05	7	32.6	7.43	Ring
PF3D7_0320900	histone H2A variant, putative (H2A.Z) 03_v3:875213-876295(+) | length=158	20.75	24.05	1	16.4	10.62	Schizont
PF3D7_1345700	isocitrate dehydrogenase (NADP), mitochondrial precursor (IDH) 13_v3:1828283-1829689(-) | length=468	20.64	17.74	6	53.6	8.54	Schizont
PF3D7_0617800	histone H2A (H2A) 06_v3:748416-748814(-) | length=132	20.38	34.09	2	14.1	10.29	Troph
PF3D7_0424600	Plasmodium exported protein (PHISTb), unknown function 04_v3:1113345-1114486(-) | length=309	20.33	22.33	5	35.9	8.57	Troph
PF3D7_0823800	DnaJ protein, putative 08_v3:1043813-1045780(+) | length=655	20.31	12.21	5	76.6	9.23	Troph
PF3D7_0501600	rhoptry-associated protein 2 (RAP2) 05_v3:84041-85237(-) | length=398	20.2	19.6	6	46.7	8.79	Troph
PF3D7_1345100	thioredoxin 2 (TRX2) 13_v3:1809736-1810521(-) | length=157	20.14	35.03	4	18.6	9.76	Troph
PF3D7_1015600	heat shock protein 60 (HSP60) 10_v3:627044-629040(-) | length=580	20.12	15.69	4	62.5	7.12	Ring
PF3D7_0629200	DnaJ protein, putative 06_v3:1199853-1200995(-) | length=380	19.98	16.32	5	44.6	8.06	Schizont
PF3D7_1454400	aminopeptidase P (APP) 14_v3:2234143-2236476(+) | length=777	19.65	11.07	5	90.1	6.81	Schizont
PF3D7_0936800	Plasmodium exported protein (PHISTc), unknown function 09_v3:1458392-1459862(+) | length=383	19.65	7.83	4	45.5	9.7	Schizont
PF3D7_1357100	elongation factor 1-alpha 13_v3:2268901-2270232(+) | length=443	19.6	13.54	4	48.9	9.06	Troph
PF3D7_1105800	conserved Plasmodium protein, unknown function 11_v3:250918-252872(+) | length=266	19.56	21.05	4	30.6	5.12	Troph
PF3D7_0207500	serine repeat antigen 6 (SERA6) 02_v3:298897-302564(-) | length=1031	19.5	5.14	3	118.8	6.28	Troph
PF3D7_1035700	duffy binding-like merozoite surface protein (DBLMSP) 10_v3:1413200-1415293(+) | length=697	19.45	13.2	7	80.2	5.1	Ring
PF3D7_1117700	GTP-binding nuclear protein ran/tc4 (RAN) 11_v3:670711-671515(-) | length=214	19.32	30.84	6	24.9	7.94	Schizont
PF3D7_0818200	14-3-3 protein (14-3-3I) 08_v3:830006-831454(+) | length=262	19.12	30.53	5	30.2	4.92	Troph
PF3D7_0500800	mature parasite-infected erythrocyte surface antigen,erythrocyte membrane protein 2 (MESA) 05_v3:43327-47761(-) | length=1434	19.05	4.81	6	168.2	4.78	Troph
PF3D7_0617800	histone H2A (H2A) 06_v3:748416-748814(-) | length=132	19.02	34.85	3	14.1	10.29	Schizont
PF3D7_0831700	heat shock protein 70 (HSP70-x) 08_v3:1365467-1367506(-) | length=679	18.98	10.6	1	75	5.77	Ring
PF3D7_0831700	heat shock protein 70 (HSP70-x) 08_v3:1365467-1367506(-) | length=679	18.94	9.43	1	75	5.77	Ring
PF3D7_0621200	pyridoxine biosynthesis protein PDX1 (PDX1) 06_v3:871297-872202(-) | length=301	18.82	25.25	5	33	7.21	Schizont
PF3D7_1324900	L-lactate dehydrogenase (LDH) 13_v3:1041157-1042107(+) | length=316	18.78	16.77	4	34.1	7.55	Ring
PF3D7_0207700	serine repeat antigen 4 (SERA4) 02_v3:308847-312155(-) | length=962	18.74	6.44	4	108.6	5.76	Troph
PF3D7_0207600	serine repeat antigen 5 (SERA5) 02_v3:303593-307027(-) | length=997	18.53	5.12	3	111.7	5.41	Troph
PF3D7_0206800	merozoite surface protein 2 (MSP2) 02_v3:273689-274507(-) | length=272	18.52	19.49	2	27.9	5.58	Ring
PF3D7_1407800	plasmepsin IV (PM4) 14_v3:283086-284435(+) | length=449	18.49	15.14	3	51	5.54	Troph
PF3D7_1310700	conserved Plasmodium protein, unknown function 13_v3:468232-468663(-) | length=143	18.47	46.85	3	16.5	4.13	Ring
PF3D7_1116700	cathepsin C, homolog,dipeptidyl peptidase 1 (DPAP1) 11_v3:630779-632881(-) | length=700	18.43	6	3	80.4	6.19	Troph
PF3D7_1105100	histone H2B (H2B) 11_v3:226065-226418(+) | length=117	18.33	35.9	6	13.1	10.26	Schizont
PF3D7_1136300	tudor staphylococcal nuclease (TSN) 11_v3:1422744-1426201(+) | length=1098	18.25	6.65	5	128.5	8.62	Schizont
PF3D7_0500800	mature parasite-infected erythrocyte surface antigen,erythrocyte membrane protein 2 (MESA) 05_v3:43327-47761(-) | length=1434	18.21	4.39	4	168.2	4.78	Schizont
PF3D7_1310700	conserved Plasmodium protein, unknown function 13_v3:468232-468663(-) | length=143	18.15	46.85	3	16.5	4.13	Troph
PF3D7_0708400	heat shock protein 90 (HSP90) 07_v3:381592-384614(+) | length=745	18.07	8.19	4	86.1	5.01	Ring
PF3D7_0302700	CDGSH iron-sulfur domain-containing protein, putative 03_v3:146372-147056(-) | length=152	18.06	32.89	3	18.3	9.09	Schizont
PF3D7_1469200	shewanella-like protein phosphatase 1, putative (SHLP1) 14_v3:2838913-2839989(-) | length=358	18.02	13.97	4	42.3	9.51	Ring
PF3D7_1124700	GrpE protein homolog, mitochondrial, putative (MGE1) 11_v3:974493-975538(-) | length=301	17.96	19.27	4	35	8.9	Ring
PF3D7_1311900	vacuolar ATP synthase subunit a (vapA) 13_v3:507900-509735(+) | length=611	17.85	15.88	5	68.5	5.69	Schizont
PF3D7_0306400	FAD-dependent glycerol-3-phosphate dehydrogenase, putative 03_v3:298517-300478(+) | length=653	17.78	7.96	3	74.6	8.5	Troph
PF3D7_1252100	rhoptry neck protein 3 (RON3) 12_v3:2114628-2122487(-) | length=2215	17.74	4.6	5	263	9.2	Troph
PF3D7_1345100	thioredoxin 2 (TRX2) 13_v3:1809736-1810521(-) | length=157	17.73	17.2	3	18.6	9.76	Schizont
PF3D7_0629200	DnaJ protein, putative 06_v3:1199853-1200995(-) | length=380	17.67	21.84	6	44.6	8.06	Troph
PF3D7_1012900	autophagy-related protein 18, putative (ATG18) 10_v3:496331-497573(-) | length=380	17.66	18.16	5	43.5	9.22	Troph
PF3D7_1035700	duffy binding-like merozoite surface protein (DBLMSP) 10_v3:1413200-1415293(+) | length=697	17.52	10.62	7	80.2	5.1	Troph
PF3D7_1434800	mitochondrial acidic protein MAM33, putative 14_v3:1410139-1410897(+) | length=252	17.49	38.49	5	28.9	4.97	Schizont
PF3D7_0309600	60S acidic ribosomal protein P2 (PfP2) 03_v3:407980-408318(+) | length=112	17.45	42.86	3	11.9	4.55	Troph
PF3D7_1145400	dynamin-like protein (DYN1) 11_v3:1800544-1803550(-) | length=837	17.45	12.31	6	96.3	8.16	Schizont
PF3D7_1437900	HSP40, subfamily A, putative 14_v3:1533329-1534947(+) | length=424	17.41	5.42	1	48.4	7.18	Ring
PF3D7_0627500	4-methyl-5(B-hydroxyethyl)-thiazol monophosphate biosynthesis enzyme 06_v3:1101734-1102852(-) | length=189	17.36	30.16	5	20.3	7.39	Schizont
PF3D7_0936800	Plasmodium exported protein (PHISTc), unknown function 09_v3:1458392-1459862(+) | length=383	17.33	12.27	5	45.5	9.7	Troph
PF3D7_1311400	clathrin-adaptor medium chain, putative 13_v3:487511-488824(+) | length=437	17.21	14.19	5	50.8	9.09	Ring
PF3D7_1105100	histone H2B (H2B) 11_v3:226065-226418(+) | length=117	17.21	21.37	2	13.1	10.26	Troph
PF3D7_1454400	aminopeptidase P (APP) 14_v3:2234143-2236476(+) | length=777	16.94	5.92	4	90.1	6.81	Troph
PF3D7_1324900	L-lactate dehydrogenase (LDH) 13_v3:1041157-1042107(+) | length=316	16.89	9.18	2	34.1	7.55	Troph
PF3D7_0500800	mature parasite-infected erythrocyte surface antigen,erythrocyte membrane protein 2 (MESA) 05_v3:43327-47761(-) | length=1434	16.87	5.16	6	168.2	4.78	Troph
PF3D7_0207700	serine repeat antigen 4 (SERA4) 02_v3:308847-312155(-) | length=962	16.84	2.91	2	108.6	5.76	Troph
PF3D7_1252100	rhoptry neck protein 3 (RON3) 12_v3:2114628-2122487(-) | length=2215	16.83	2.3	2	263	9.2	Ring
PF3D7_0720400	ferrodoxin reductase-like protein 07_v3:882936-884988(+) | length=642	16.83	7.17	3	72.7	8.7	Troph
PF3D7_1108700	heat shock protein DnaJ homologue Pfj2 11_v3:373238-374860(-) | length=540	16.83	12.78	5	62.3	9.04	Troph
PF3D7_0905400	high molecular weight rhoptry protein 3 (RhopH3) 09_v3:270740-274789(-) | length=897	16.78	8.47	4	104.8	6.67	Ring
PF3D7_1127000	protein phosphatase, putative 11_v3:1056198-1058054(-) | length=287	16.78	7.67	2	34.4	7.91	Ring
PF3D7_1105800	conserved Plasmodium protein, unknown function 11_v3:250918-252872(+) | length=266	16.68	37.22	6	30.6	5.12	Schizont
PF3D7_1345700	isocitrate dehydrogenase (NADP), mitochondrial precursor (IDH) 13_v3:1828283-1829689(-) | length=468	16.66	17.31	6	53.6	8.54	Schizont
PF3D7_1232100	60 kDa chaperonin (CPN60) 12_v3:1328311-1331371(-) | length=718	16.56	12.12	5	81.4	5.11	Troph
PF3D7_0731600	acyl-CoA synthetase (ACS5) 07_v3:1368161-1370596(+) | length=811	16.43	9.62	5	93.2	8.9	Troph
PF3D7_1105400	40S ribosomal protein S4, putative 11_v3:235597-237097(-) | length=261	16.42	22.61	5	29.8	10.08	Schizont
PF3D7_0424600	Plasmodium exported protein (PHISTb), unknown function 04_v3:1113345-1114486(-) | length=309	16.4	12.94	3	35.9	8.57	Schizont
PF3D7_0106300	calcium-transporting ATPase (ATP6) 01_v3:265208-269173(-) | length=1228	16.34	7.49	5	139.3	7.24	Schizont
PF3D7_1116700	cathepsin C, homolog,dipeptidyl peptidase 1 (DPAP1) 11_v3:630779-632881(-) | length=700	16.33	12.29	5	80.4	6.19	Schizont
PF3D7_0621200	pyridoxine biosynthesis protein PDX1 (PDX1) 06_v3:871297-872202(-) | length=301	16.2	14.95	3	33	7.21	Ring
PF3D7_1123500	conserved Plasmodium protein, unknown function 11_v3:929354-933364(-) | length=1336	16.18	4.27	4	153.6	7.24	Troph
PF3D7_0532100	early transcribed membrane protein 5 (ETRAMP5) 05_v3:1301224-1301769(+) | length=181	16.07	24.86	4	19	5.41	Troph
PF3D7_0317000	proteasome component C8, putative 03_v3:682795-683685(-) | length=252	16.06	13.49	2	29.3	6.84	Schizont
PF3D7_0501500	rhoptry-associated protein 3 (RAP3) 05_v3:81134-82336(-) | length=400	16.05	5.5	1	47	8.51	Ring
PF3D7_0935800	cytoadherence linked asexual protein 9 (CLAG9) 09_v3:1413840-1419754(+) | length=1340	16.01	2.54	1	160.3	8.78	Ring
PF3D7_0310400	parasite-infected erythrocyte surface protein (PIESP1) 03_v3:447500-451384(+) | length=1294	15.99	1.7	1	154	5.3	Troph
PF3D7_1252100	rhoptry neck protein 3 (RON3) 12_v3:2114628-2122487(-) | length=2215	15.96	2.75	3	263	9.2	Schizont
PF3D7_1123500	conserved Plasmodium protein, unknown function 11_v3:929354-933364(-) | length=1336	15.95	5.61	3	153.6	7.24	Troph
PF3D7_0207700	serine repeat antigen 4 (SERA4) 02_v3:308847-312155(-) | length=962	15.93	2.91	2	108.6	5.76	Schizont
PF3D7_1115400	cysteine proteinase falcipain 3 (FP3) 11_v3:584328-585806(-) | length=492	15.91	9.96	2	56.6	6.98	Schizont
PF3D7_1129000	spermidine synthase (SpdSyn) 11_v3:1121930-1123377(+) | length=321	15.85	29.91	6	36.6	7.75	Schizont
PF3D7_1352500	thioredoxin-related protein, putative 13_v3:2093365-2094337(-) | length=208	15.82	21.63	3	24	9.38	Troph
PF3D7_0624000	hexokinase (HK) 06_v3:981066-982547(+) | length=493	15.72	8.72	2	55.2	7.09	Schizont
PF3D7_1343000	phosphoethanolamine N-methyltransferase (PMT) 13_v3:1696894-1698113(+) | length=266	15.55	16.54	3	31	5.6	Schizont
PF3D7_0501500	rhoptry-associated protein 3 (RAP3) 05_v3:81134-82336(-) | length=400	15.54	18	5	47	8.51	Troph
PF3D7_1145400	dynamin-like protein (DYN1) 11_v3:1800544-1803550(-) | length=837	15.53	10.51	5	96.3	8.16	Schizont
PF3D7_0207600	serine repeat antigen 5 (SERA5) 02_v3:303593-307027(-) | length=997	15.51	7.02	5	111.7	5.41	Schizont
PF3D7_1368600	mitochondrial import inner membrane translocase subunit Tim9, putative (TIM9) 13_v3:2725669-2725947(-) | length=92	15.5	44.57	3	10.9	8.44	Troph
PF3D7_0929400	high molecular weight rhoptry protein 2 (RhopH2) 09_v3:1175203-1180762(+) | length=1378	15.43	5.22	4	162.6	8.27	Ring
PF3D7_1246400	myosin light chain 1,myosin A tail domain interacting protein (MTIP) 12_v3:1931970-1932584(+) | length=204	15.39	15.2	1	23.5	4.31	Schizont
PF3D7_1117700	GTP-binding nuclear protein ran/tc4 (RAN) 11_v3:670711-671515(-) | length=214	15.38	32.24	6	24.9	7.94	Schizont
PF3D7_1223100	cAMP-dependent protein kinase regulatory subunit (PKAr) 12_v3:927825-929991(-) | length=441	15.37	5.9	1	50.8	7.4	Ring
PF3D7_1015900	enolase (ENO) 10_v3:637138-639011(+) | length=446	15.28	15.47	3	48.6	6.6	Ring
PF3D7_1145400	dynamin-like protein (DYN1) 11_v3:1800544-1803550(-) | length=837	15.26	8.36	6	96.3	8.16	Troph
PF3D7_1035700	duffy binding-like merozoite surface protein (DBLMSP) 10_v3:1413200-1415293(+) | length=697	15.1	8.9	5	80.2	5.1	Schizont
PF3D7_0627500	4-methyl-5(B-hydroxyethyl)-thiazol monophosphate biosynthesis enzyme 06_v3:1101734-1102852(-) | length=189	15.06	21.16	3	20.3	7.39	Troph
PF3D7_1345700	isocitrate dehydrogenase (NADP), mitochondrial precursor (IDH) 13_v3:1828283-1829689(-) | length=468	15.03	8.76	4	53.6	8.54	Troph
PF3D7_0310400	parasite-infected erythrocyte surface protein (PIESP1) 03_v3:447500-451384(+) | length=1294	15	6.03	4	154	5.3	Schizont
PF3D7_0501600	rhoptry-associated protein 2 (RAP2) 05_v3:84041-85237(-) | length=398	14.84	20.35	5	46.7	8.79	Ring
PF3D7_1419200	conserved Plasmodium protein, unknown function 14_v3:797709-800135(-) | length=671	14.8	3.58	2	80.2	9.52	Troph
PF3D7_1105100	histone H2B (H2B) 11_v3:226065-226418(+) | length=117	14.74	27.35	3	13.1	10.26	Troph
PF3D7_1134100	protein disulfide isomerase (PDI-11) 11_v3:1323043-1324314(-) | length=423	14.74	11.11	4	49.2	8.85	Troph
PF3D7_1333000	20 kDa chaperonin (CPN20) 13_v3:1355285-1357194(+) | length=258	14.71	18.22	2	29	7.85	Troph
PF3D7_1136300	tudor staphylococcal nuclease (TSN) 11_v3:1422744-1426201(+) | length=1098	14.69	6.56	5	128.5	8.62	Schizont
PF3D7_1129000	spermidine synthase (SpdSyn) 11_v3:1121930-1123377(+) | length=321	14.56	16.2	4	36.6	7.75	Troph
PF3D7_0627500	4-methyl-5(B-hydroxyethyl)-thiazol monophosphate biosynthesis enzyme 06_v3:1101734-1102852(-) | length=189	14.54	30.16	5	20.3	7.39	Ring
PF3D7_0823800	DnaJ protein, putative 08_v3:1043813-1045780(+) | length=655	14.44	9.16	4	76.6	9.23	Schizont
PF3D7_1145400	dynamin-like protein (DYN1) 11_v3:1800544-1803550(-) | length=837	14.4	10.87	5	96.3	8.16	Troph
PF3D7_1108700	heat shock protein DnaJ homologue Pfj2 11_v3:373238-374860(-) | length=540	14.38	11.67	5	62.3	9.04	Schizont
PF3D7_0106300	calcium-transporting ATPase (ATP6) 01_v3:265208-269173(-) | length=1228	14.33	5.86	4	139.3	7.24	Troph
PF3D7_1127000	protein phosphatase, putative 11_v3:1056198-1058054(-) | length=287	14.18	19.16	3	34.4	7.91	Troph
PF3D7_1105400	40S ribosomal protein S4, putative 11_v3:235597-237097(-) | length=261	14.11	22.22	5	29.8	10.08	Schizont
PF3D7_1115600	peptidyl-prolyl cis-trans isomerase (CYP19B) 11_v3:589707-590629(-) | length=195	14.1	20.51	3	21.7	7.61	Troph
PF3D7_1324900	L-lactate dehydrogenase (LDH) 13_v3:1041157-1042107(+) | length=316	14.07	9.18	2	34.1	7.55	Schizont
PF3D7_1335100	merozoite surface protein 7 (MSP7) 13_v3:1419086-1420141(-) | length=351	14.02	11.97	3	41.3	4.83	Ring
PF3D7_1434800	mitochondrial acidic protein MAM33, putative 14_v3:1410139-1410897(+) | length=252	13.98	19.05	4	28.9	4.97	Troph
PF3D7_1011800	QF122 antigen 10_v3:455398-458817(+) | length=1139	13.89	2.81	2	131.5	9.16	Troph
PF3D7_0306400	FAD-dependent glycerol-3-phosphate dehydrogenase, putative 03_v3:298517-300478(+) | length=653	13.86	9.49	4	74.6	8.5	Schizont
PF3D7_1147900	conserved Plasmodium protein, unknown function 11_v3:1907055-1907708(-) | length=217	13.81	8.29	1	24.9	9.13	Troph
PF3D7_1462800	glyceraldehyde-3-phosphate dehydrogenase (GAPDH) 14_v3:2559098-2560347(+) | length=337	13.81	22.85	4	36.6	7.69	Schizont
PF3D7_0206800	merozoite surface protein 2 (MSP2) 02_v3:273689-274507(-) | length=272	13.71	26.1	2	27.9	5.58	Troph
PF3D7_0818200	14-3-3 protein (14-3-3I) 08_v3:830006-831454(+) | length=262	13.7	16.79	3	30.2	4.92	Troph
PF3D7_1130200	60S ribosomal protein P0 (PfP0) 11_v3:1165221-1166171(+) | length=316	13.69	19.94	5	34.9	6.71	Schizont
PF3D7_1105100	histone H2B (H2B) 11_v3:226065-226418(+) | length=117	13.67	21.37	2	13.1	10.26	Ring
PF3D7_0627500	4-methyl-5(B-hydroxyethyl)-thiazol monophosphate biosynthesis enzyme 06_v3:1101734-1102852(-) | length=189	13.5	30.16	5	20.3	7.39	Schizont
PF3D7_1220900	heterochromatin protein 1 (HP1) 12_v3:831252-832052(-) | length=266	13.47	18.8	3	31	9.48	Ring
PF3D7_1212500	glycerol-3-phosphate acyltransferase (GAT) 12_v3:552102-553853(-) | length=583	13.45	3.77	2	66.9	8.59	Troph
PF3D7_1108700	heat shock protein DnaJ homologue Pfj2 11_v3:373238-374860(-) | length=540	13.4	12.59	5	62.3	9.04	Troph
PF3D7_1130200	60S ribosomal protein P0 (PfP0) 11_v3:1165221-1166171(+) | length=316	13.3	16.77	4	34.9	6.71	Schizont
PF3D7_0708400	heat shock protein 90 (HSP90) 07_v3:381592-384614(+) | length=745	13.26	4.97	2	86.1	5.01	Troph
PF3D7_1407800	plasmepsin IV (PM4) 14_v3:283086-284435(+) | length=449	13.25	15.14	3	51	5.54	Ring
PF3D7_0827900	protein disulfide isomerase (PDI8) 08_v3:1206788-1208394(-) | length=483	13.23	14.91	4	55.5	5.78	Ring
PF3D7_0929400	high molecular weight rhoptry protein 2 (RhopH2) 09_v3:1175203-1180762(+) | length=1378	13.21	2.32	2	162.6	8.27	Ring
PF3D7_0523000	multidrug resistance protein (MDR1) 05_v3:957890-962149(+) | length=1419	13.17	3.59	3	162.1	8.84	Schizont
PF3D7_1474800	proteosome subunit alpha type 1, putative 14_v3:3067562-3068692(+) | length=254	13.14	13.78	2	28.8	5.67	Schizont
PF3D7_0424600	Plasmodium exported protein (PHISTb), unknown function 04_v3:1113345-1114486(-) | length=309	13.09	12.94	3	35.9	8.57	Ring
PF3D7_1333000	20 kDa chaperonin (CPN20) 13_v3:1355285-1357194(+) | length=258	13.03	18.22	2	29	7.85	Schizont
PF3D7_1325100	phosphoribosylpyrophosphate synthetase 13_v3:1044552-1045865(-) | length=437	13.02	19.91	5	49.4	9.32	Schizont
PF3D7_1027300	peroxiredoxin (nPrx) 10_v3:1140589-1142602(-) | length=393	12.96	7.38	2	43.9	9.7	Troph
PF3D7_0714000	histone H2B variant (H2B.Z) 07_v3:643101-643472(-) | length=123	12.92	17.89	2	13.8	10.8	Schizont
PF3D7_1212000	glutathione peroxidase (Trx-G1) 12_v3:534912-535915(-) | length=205	12.87	13.17	2	23.9	8.87	Troph
PF3D7_1471100	exported protein 2 (EXP2) 14_v3:2905163-2906565(-) | length=287	12.83	12.89	3	33.4	5.27	Ring
PF3D7_0107000	centrin-1 (CEN1) 01_v3:293642-294968(+) | length=168	12.82	34.52	2	19.6	4.89	Schizont
PF3D7_1407800	plasmepsin IV (PM4) 14_v3:283086-284435(+) | length=449	12.82	8.91	2	51	5.54	Schizont
PF3D7_1345100	thioredoxin 2 (TRX2) 13_v3:1809736-1810521(-) | length=157	12.79	17.2	4	18.6	9.76	Schizont
PF3D7_0925900	conserved Plasmodium protein, unknown function 09_v3:1040713-1041516(+) | length=217	12.72	17.97	2	24.7	5.63	Troph
PF3D7_0302500	cytoadherence linked asexual protein 3.1 (CLAG3.1) 03_v3:135418-140660(+) | length=1417	12.7	2.68	3	167.1	7.18	Troph
PF3D7_1108600	endoplasmic reticulum-resident calcium binding protein (ERC) 11_v3:369675-370706(-) | length=343	12.69	9.62	2	39.3	4.67	Ring
PF3D7_0320900	histone H2A variant, putative (H2A.Z) 03_v3:875213-876295(+) | length=158	12.64	24.05	1	16.4	10.62	Troph
PF3D7_1324900	L-lactate dehydrogenase (LDH) 13_v3:1041157-1042107(+) | length=316	12.59	18.04	3	34.1	7.55	Troph
PF3D7_1117300	conserved Plasmodium protein, unknown function 11_v3:662000-662386(+) | length=128	12.58	19.53	2	15.3	9.73	Ring
PF3D7_1208600	mitochondrial import inner membrane translocase subunit tim10, putative (TIM10) 12_v3:402300-402527(+) | length=75	12.49	52	3	8.5	6.49	Schizont
PF3D7_0626800	pyruvate kinase (PyrK) 06_v3:1078995-1081320(+) | length=511	12.48	11.55	4	55.6	7.55	Troph
PF3D7_1407800	plasmepsin IV (PM4) 14_v3:283086-284435(+) | length=449	12.46	10.91	2	51	5.54	Schizont
PF3D7_1407900	plasmepsin I (PMI) 14_v3:288297-289655(+) | length=452	12.44	6.86	2	51.4	7.2	Troph
PF3D7_0406100	vacuolar ATP synthase subunit b 04_v3:323267-325225(-) | length=494	12.43	10.32	2	55.8	5.68	Troph
PF3D7_1147900	conserved Plasmodium protein, unknown function 11_v3:1907055-1907708(-) | length=217	12.43	15.67	2	24.9	9.13	Schizont
PF3D7_1115400	cysteine proteinase falcipain 3 (FP3) 11_v3:584328-585806(-) | length=492	12.43	15.65	4	56.6	6.98	Schizont
PF3D7_0621200	pyridoxine biosynthesis protein PDX1 (PDX1) 06_v3:871297-872202(-) | length=301	12.37	9.97	2	33	7.21	Troph
PF3D7_1011800	QF122 antigen 10_v3:455398-458817(+) | length=1139	12.35	2.99	2	131.5	9.16	Ring
PF3D7_0714000	histone H2B variant (H2B.Z) 07_v3:643101-643472(-) | length=123	12.3	17.89	2	13.8	10.8	Ring
PF3D7_1471100	exported protein 2 (EXP2) 14_v3:2905163-2906565(-) | length=287	12.29	26.13	2	33.4	5.27	Schizont
PF3D7_1437900	HSP40, subfamily A, putative 14_v3:1533329-1534947(+) | length=424	12.26	10.85	2	48.4	7.18	Schizont
PF3D7_1434800	mitochondrial acidic protein MAM33, putative 14_v3:1410139-1410897(+) | length=252	12.25	15.87	3	28.9	4.97	Troph
PF3D7_1010700	dolichyl-phosphate-mannose protein mannosyltransferase, putative 10_v3:422961-424365(+) | length=223	12.25	25.11	4	25.7	6.98	Troph
PF3D7_1014600	transcriptional coactivator ADA2 (ADA2) 10_v3:581354-589090(-) | length=2578	12.2	0.81	1	300.1	8.65	Schizont
PF3D7_0302700	CDGSH iron-sulfur domain-containing protein, putative 03_v3:146372-147056(-) | length=152	12.13	32.89	3	18.3	9.09	Troph
PF3D7_0626800	pyruvate kinase (PyrK) 06_v3:1078995-1081320(+) | length=511	12.11	13.5	4	55.6	7.55	Troph
PF3D7_1238800	acyl-CoA synthetase (ACS11) 12_v3:1610363-1612741(+) | length=792	12.04	4.92	4	92	8.72	Ring
PF3D7_1027700.1	centrin-3 (CEN3) 10_v3:1150663-1151853(-) | length=179	11.98	27.37	2	20.9	4.93	Schizont
PF3D7_1105100	histone H2B (H2B) 11_v3:226065-226418(+) | length=117	11.97	27.35	3	13.1	10.26	Ring
PF3D7_0709000	chloroquine resistance transporter (CRT) 07_v3:403222-406317(+) | length=424	11.92	17.45	4	48.6	8.57	Schizont
PF3D7_1325100	phosphoribosylpyrophosphate synthetase 13_v3:1044552-1045865(-) | length=437	11.89	13.04	3	49.4	9.32	Ring
PF3D7_0107000	centrin-1 (CEN1) 01_v3:293642-294968(+) | length=168	11.88	22.62	2	19.6	4.89	Troph
PF3D7_0714000	histone H2B variant (H2B.Z) 07_v3:643101-643472(-) | length=123	11.81	17.89	2	13.8	10.8	Troph
PF3D7_1353900	proteasome subunit, putative 13_v3:2154162-2155217(+) | length=241	11.77	23.24	4	27.2	6.55	Schizont
PF3D7_1014600	transcriptional coactivator ADA2 (ADA2) 10_v3:581354-589090(-) | length=2578	11.73	0.81	1	300.1	8.65	Troph
PF3D7_1437900	HSP40, subfamily A, putative 14_v3:1533329-1534947(+) | length=424	11.73	9.91	2	48.4	7.18	Troph
PF3D7_0721100	conserved Plasmodium protein, unknown function 07_v3:916434-917168(+) | length=244	11.73	15.16	4	29.2	8.54	Schizont
PF3D7_1011800	QF122 antigen 10_v3:455398-458817(+) | length=1139	11.72	2.02	1	131.5	9.16	Troph
PF3D7_1208600	mitochondrial import inner membrane translocase subunit tim10, putative (TIM10) 12_v3:402300-402527(+) | length=75	11.65	52	3	8.5	6.49	Schizont
PF3D7_1212500	glycerol-3-phosphate acyltransferase (GAT) 12_v3:552102-553853(-) | length=583	11.57	7.89	3	66.9	8.59	Troph
PF3D7_1137400	UVB-resistance protein UVR8 homologue 11_v3:1470600-1471877(-) | length=425	11.55	7.53	2	48.1	8.47	Schizont
PF3D7_1346100	Sec61 alpha subunit, PfSec61 (SEC61) 13_v3:1843376-1844897(+) | length=472	11.49	10.17	4	52.2	8.63	Troph
PF3D7_1437900	HSP40, subfamily A, putative 14_v3:1533329-1534947(+) | length=424	11.34	10.61	3	48.4	7.18	Ring
PF3D7_0918000	secreted acid phosphatase (GAP50) 09_v3:742494-743684(-) | length=396	11.29	13.64	3	44.6	8.57	Ring
PF3D7_1462800	glyceraldehyde-3-phosphate dehydrogenase (GAPDH) 14_v3:2559098-2560347(+) | length=337	11.29	12.76	2	36.6	7.69	Troph
PF3D7_1352500	thioredoxin-related protein, putative 13_v3:2093365-2094337(-) | length=208	11.26	5.77	2	24	9.38	Schizont
PF3D7_0103900	parasite-infected erythrocyte surface protein (PIEPS15) 01_v3:172864-174591(+) | length=575	11.24	8.87	4	67.8	9.06	Schizont
PF3D7_0709000	chloroquine resistance transporter (CRT) 07_v3:403222-406317(+) | length=424	11.19	8.02	3	48.6	8.57	Troph
PF3D7_0213100	heat shock protein 40, putative 02_v3:537789-539420(+) | length=328	11.18	3.96	1	37.3	8.79	Schizont
PF3D7_0624000	hexokinase (HK) 06_v3:981066-982547(+) | length=493	11.11	8.72	2	55.2	7.09	Schizont
PF3D7_0905400	high molecular weight rhoptry protein 3 (RhopH3) 09_v3:270740-274789(-) | length=897	10.99	6.02	3	104.8	6.67	Troph
PF3D7_1347500	DNA/RNA-binding protein Alba 4 (ALBA4) 13_v3:1897983-1899362(-) | length=372	10.89	3.49	1	42.1	7.5	Ring
PF3D7_1108700	heat shock protein DnaJ homologue Pfj2 11_v3:373238-374860(-) | length=540	10.86	8.15	3	62.3	9.04	Schizont
PF3D7_0108500	conserved Plasmodium protein, unknown function 01_v3:349170-349709(+) | length=179	10.84	17.88	2	19.7	4.04	Ring
PF3D7_1117700	GTP-binding nuclear protein ran/tc4 (RAN) 11_v3:670711-671515(-) | length=214	10.84	10.75	2	24.9	7.94	Troph
PF3D7_0918000	secreted acid phosphatase (GAP50) 09_v3:742494-743684(-) | length=396	10.81	7.32	2	44.6	8.57	Ring
PF3D7_1344200	heat shock protein 110, putative (HSP110) 13_v3:1769129-1771927(+) | length=932	10.76	4.83	2	108.1	5.67	Troph
PF3D7_0621200	pyridoxine biosynthesis protein PDX1 (PDX1) 06_v3:871297-872202(-) | length=301	10.76	14.95	3	33	7.21	Schizont
PF3D7_0103200	nucleoside transporter 4 (NT4) 01_v3:140662-142219(-) | length=434	10.7	6.91	2	50	8.73	Troph
PF3D7_1118200	heat shock protein 90, putative 11_v3:688766-691558(-) | length=930	10.66	3.98	2	108.4	6.67	Schizont
PF3D7_0927300	fumarate hydratase, putative 09_v3:1113958-1116003(+) | length=681	10.63	6.46	3	78.3	9.01	Troph
PF3D7_1358800	40S ribosomal protein S13, putative 13_v3:2331074-2331529(+) | length=151	10.6	11.26	1	17.2	10.37	Ring
PF3D7_0103900	parasite-infected erythrocyte surface protein (PIEPS15) 01_v3:172864-174591(+) | length=575	10.6	8.17	4	67.8	9.06	Troph
PF3D7_0708800	heat shock protein 110 (HSP110c) 07_v3:395711-398332(+) | length=873	10.59	6.19	3	99.9	5.69	Troph
PF3D7_1027700.1	centrin-3 (CEN3) 10_v3:1150663-1151853(-) | length=179	10.51	34.08	3	20.9	4.93	Schizont
PF3D7_1345700	isocitrate dehydrogenase (NADP), mitochondrial precursor (IDH) 13_v3:1828283-1829689(-) | length=468	10.5	11.75	4	53.6	8.54	Ring
PF3D7_1238800	acyl-CoA synthetase (ACS11) 12_v3:1610363-1612741(+) | length=792	10.49	3.03	2	92	8.72	Troph
PF3D7_1239600	hydroxyethylthiazole kinase, putative 12_v3:1652936-1653844(-) | length=302	10.47	6.62	1	33.9	8.63	Troph
PF3D7_0914700	transporter, putative 09_v3:630657-632207(+) | length=516	10.45	2.52	1	58.4	8.28	Troph
PF3D7_1407800	plasmepsin IV (PM4) 14_v3:283086-284435(+) | length=449	10.33	8.02	2	51	5.54	Troph
PF3D7_1129000	spermidine synthase (SpdSyn) 11_v3:1121930-1123377(+) | length=321	10.31	11.21	4	36.6	7.75	Schizont
PF3D7_1208600	mitochondrial import inner membrane translocase subunit tim10, putative (TIM10) 12_v3:402300-402527(+) | length=75	10.24	38.67	2	8.5	6.49	Troph
PF3D7_1360800	falcilysin (FLN) 13_v3:2435343-2438924(+) | length=1193	10.24	3.6	3	138.8	7.01	Schizont
PF3D7_1115400	cysteine proteinase falcipain 3 (FP3) 11_v3:584328-585806(-) | length=492	10.2	11.59	2	56.6	6.98	Troph
PF3D7_1434800	mitochondrial acidic protein MAM33, putative 14_v3:1410139-1410897(+) | length=252	10.2	13.49	3	28.9	4.97	Schizont
PF3D7_0103900	parasite-infected erythrocyte surface protein (PIEPS15) 01_v3:172864-174591(+) | length=575	10.09	6.96	3	67.8	9.06	Troph
PF3D7_1215300	10 kDa chaperonin (CPN10) 12_v3:629009-629667(-) | length=103	10.07	32.04	2	11.1	5.52	Schizont
PF3D7_1246200	actin I (ACT1) 12_v3:1920784-1921914(+) | length=376	10.06	11.97	2	41.8	5.34	Ring
PF3D7_0817500	protein kinase c inhibitor-like protein, putative 08_v3:798777-800205(+) | length=185	10.05	9.19	1	21.2	9.22	Troph
PF3D7_1456800	V-type H( )-translocating pyrophosphatase, putative (VP1) 14_v3:2329933-2332086(-) | length=717	10.01	4.6	2	76.4	6.54	Troph
PF3D7_1204300	eukaryotic translation initiation factor 5A (EIF5A) 12_v3:205491-205976(-) | length=161	9.98	26.71	3	17.6	5.76	Ring
PF3D7_1104400	conserved protein, unknown function 11_v3:196767-198355(+) | length=424	9.97	5.66	2	49.2	9.1	Ring
PF3D7_0317000	proteasome component C8, putative 03_v3:682795-683685(-) | length=252	9.97	13.49	2	29.3	6.84	Schizont
PF3D7_1130200	60S ribosomal protein P0 (PfP0) 11_v3:1165221-1166171(+) | length=316	9.96	12.66	3	34.9	6.71	Ring
PF3D7_0918000	secreted acid phosphatase (GAP50) 09_v3:742494-743684(-) | length=396	9.91	10.1	4	44.6	8.57	Troph
PF3D7_1246400	myosin light chain 1,myosin A tail domain interacting protein (MTIP) 12_v3:1931970-1932584(+) | length=204	9.91	15.2	1	23.5	4.31	Troph
PF3D7_0501000	Plasmodium exported protein, unknown function 05_v3:55841-56872(+) | length=260	9.9	15.38	3	30.7	9.45	Troph
PF3D7_0504600	3-methyl-2-oxobutanoate dehydrogenase (lipoamide), putative 05_v3:177410-178555(+) | length=381	9.9	18.64	3	43	8.34	Schizont
PF3D7_1343000	phosphoethanolamine N-methyltransferase (PMT) 13_v3:1696894-1698113(+) | length=266	9.88	12.41	2	31	5.6	Schizont
PF3D7_1347500	DNA/RNA-binding protein Alba 4 (ALBA4) 13_v3:1897983-1899362(-) | length=372	9.82	18.55	2	42.1	7.5	Ring
PF3D7_1438100	secretory complex protein 62 (SEC62) 14_v3:1541359-1542872(-) | length=377	9.82	11.67	2	43.9	7.68	Troph
PF3D7_1135400	conserved Plasmodium protein, unknown function 11_v3:1384378-1385115(-) | length=245	9.79	10.61	2	28.5	8.7	Troph
PF3D7_0501500	rhoptry-associated protein 3 (RAP3) 05_v3:81134-82336(-) | length=400	9.74	8	2	47	8.51	Ring
PF3D7_1452200	aminomethyltransferase, putative 14_v3:2143302-2144876(+) | length=524	9.74	4.39	2	62.3	8.21	Troph
PF3D7_0109000	photosensitized INA-labeled protein 1, PhIL1, putative 01_v3:363318-363992(+) | length=224	9.71	7.14	1	25.5	4.93	Schizont
PF3D7_1117300	conserved Plasmodium protein, unknown function 11_v3:662000-662386(+) | length=128	9.69	19.53	2	15.3	9.73	Ring
PF3D7_0935800	cytoadherence linked asexual protein 9 (CLAG9) 09_v3:1413840-1419754(+) | length=1340	9.69	3.51	2	160.3	8.78	Troph
PF3D7_1419200	conserved Plasmodium protein, unknown function 14_v3:797709-800135(-) | length=671	9.68	11.48	4	80.2	9.52	Schizont
PF3D7_0807300	Rab GTPase 18 (RAB18) 08_v3:381564-382847(+) | length=201	9.68	9.95	2	23.1	7.96	Schizont
PF3D7_0731600	acyl-CoA synthetase (ACS5) 07_v3:1368161-1370596(+) | length=811	9.67	6.66	3	93.2	8.9	Schizont
PF3D7_1358700	HVA22-like protein, putative 13_v3:2326394-2326855(-) | length=153	9.54	32.03	2	18.4	9.31	Troph
PF3D7_0919000	nucleosome assembly protein (NAPS) 09_v3:781368-782675(-) | length=269	9.54	10.04	1	31.8	4.39	Troph
PF3D7_1117700	GTP-binding nuclear protein ran/tc4 (RAN) 11_v3:670711-671515(-) | length=214	9.53	10.75	2	24.9	7.94	Ring
PF3D7_1015900	enolase (ENO) 10_v3:637138-639011(+) | length=446	9.51	7.4	1	48.6	6.6	Schizont
PF3D7_1252100	rhoptry neck protein 3 (RON3) 12_v3:2114628-2122487(-) | length=2215	9.47	1.85	2	263	9.2	Troph
PF3D7_0720400	ferrodoxin reductase-like protein 07_v3:882936-884988(+) | length=642	9.46	6.85	3	72.7	8.7	Schizont
PF3D7_1134100	protein disulfide isomerase (PDI-11) 11_v3:1323043-1324314(-) | length=423	9.45	7.8	3	49.2	8.85	Troph
PF3D7_1310500	conserved protein, unknown function 13_v3:463385-464002(-) | length=205	9.39	8.29	1	24.4	8.51	Troph
PF3D7_0504600	3-methyl-2-oxobutanoate dehydrogenase (lipoamide), putative 05_v3:177410-178555(+) | length=381	9.38	13.65	2	43	8.34	Schizont
PF3D7_0919000	nucleosome assembly protein (NAPS) 09_v3:781368-782675(-) | length=269	9.37	18.59	2	31.8	4.39	Schizont
PF3D7_0532100	early transcribed membrane protein 5 (ETRAMP5) 05_v3:1301224-1301769(+) | length=181	9.28	22.1	2	19	5.41	Schizont
PF3D7_1215300	10 kDa chaperonin (CPN10) 12_v3:629009-629667(-) | length=103	9.27	37.86	3	11.1	5.52	Troph
PF3D7_1147900	conserved Plasmodium protein, unknown function 11_v3:1907055-1907708(-) | length=217	9.26	8.29	1	24.9	9.13	Schizont
PF3D7_0207700	serine repeat antigen 4 (SERA4) 02_v3:308847-312155(-) | length=962	9.26	1.46	1	108.6	5.76	Schizont
PF3D7_1025000	formin 2, putative 10_v3:1045608-1049760(-) | length=980	9.17	1.63	1	116.3	6.42	Troph
PF3D7_1149000	antigen 332, DBL-like protein (Pf332) 11_v3:1950210-1968726(+) | length=6093	9.16	1.17	3	688.9	3.89	Schizont
PF3D7_0207600	serine repeat antigen 5 (SERA5) 02_v3:303593-307027(-) | length=997	9.14	4.51	3	111.7	5.41	Troph
PF3D7_1129000	spermidine synthase (SpdSyn) 11_v3:1121930-1123377(+) | length=321	9.12	6.54	2	36.6	7.75	Ring
PF3D7_1438100	secretory complex protein 62 (SEC62) 14_v3:1541359-1542872(-) | length=377	9.12	6.9	1	43.9	7.68	Schizont
PF3D7_1027700.1	centrin-3 (CEN3) 10_v3:1150663-1151853(-) | length=179	9.11	20.11	1	20.9	4.93	Troph
PF3D7_0826700	receptor for activated c kinase (RACK) 08_v3:1160164-1161708(-) | length=323	9.04	14.55	2	35.7	6.71	Ring
PF3D7_1019400	60S ribosomal protein L30e, putative 10_v3:786503-787008(+) | length=108	9.04	29.63	2	11.8	9.39	Ring
PF3D7_0719600	60S ribosomal protein L11a, putative 07_v3:858742-859492(-) | length=173	9.03	16.18	3	20.2	10.1	Ring
PF3D7_0621200	pyridoxine biosynthesis protein PDX1 (PDX1) 06_v3:871297-872202(-) | length=301	8.98	14.95	3	33	7.21	Ring
PF3D7_1352500	thioredoxin-related protein, putative 13_v3:2093365-2094337(-) | length=208	8.97	12.5	4	24	9.38	Schizont
PF3D7_0811600	conserved Plasmodium protein, unknown function 08_v3:582983-586953(-) | length=1210	8.95	3.88	3	143.9	7.02	Troph
PF3D7_1352500	thioredoxin-related protein, putative 13_v3:2093365-2094337(-) | length=208	8.95	11.06	3	24	9.38	Troph
PF3D7_1329100	myosin C (MyoC) 13_v3:1227372-1234418(-) | length=2160	8.95	1.2	3	250.1	8.63	Schizont
PF3D7_1325100	phosphoribosylpyrophosphate synthetase 13_v3:1044552-1045865(-) | length=437	8.94	12.13	3	49.4	9.32	Ring
PF3D7_1459400	conserved Plasmodium protein, unknown function 14_v3:2433361-2434383(-) | length=340	8.93	9.41	2	40	9.57	Troph
PF3D7_1444300	apicoplast 1-acyl-sn-glycerol-3-phosphate acyltransferase, putative (AGPAT) 14_v3:1828579-1829962(+) | length=292	8.92	14.04	3	33.7	9.23	Ring
PF3D7_0504600	3-methyl-2-oxobutanoate dehydrogenase (lipoamide), putative 05_v3:177410-178555(+) | length=381	8.88	9.71	2	43	8.34	Troph
PF3D7_1117700	GTP-binding nuclear protein ran/tc4 (RAN) 11_v3:670711-671515(-) | length=214	8.87	14.95	3	24.9	7.94	Troph
PF3D7_1343000	phosphoethanolamine N-methyltransferase (PMT) 13_v3:1696894-1698113(+) | length=266	8.87	12.41	2	31	5.6	Troph
PF3D7_0727400	proteasome subunit alpha type 5, putative 07_v3:1162710-1163831(+) | length=256	8.85	10.16	2	28.4	5.08	Schizont
PF3D7_0703600	conserved Plasmodium protein, unknown function 07_v3:144019-145953(+) | length=262	8.84	14.89	3	31.4	5.33	Schizont
PF3D7_0915400	6-phosphofructokinase (PFK9) 09_v3:650585-654841(-) | length=1418	8.82	2.96	2	159.4	6.76	Ring
PF3D7_0822900	conserved Plasmodium protein, unknown function 08_v3:1007777-1011307(-) | length=1176	8.82	1.62	1	138.2	5.36	Schizont
PF3D7_0922500	phosphoglycerate kinase (PGK) 09_v3:913230-914480(+) | length=416	8.8	2.88	1	45.4	7.83	Schizont
PF3D7_1103100	60S acidic ribosomal protein P1, putative 11_v3:140048-140801(-) | length=118	8.79	13.56	1	13	4.6	Ring
PF3D7_1015900	enolase (ENO) 10_v3:637138-639011(+) | length=446	8.76	9.87	3	48.6	6.6	Ring
PF3D7_0823800	DnaJ protein, putative 08_v3:1043813-1045780(+) | length=655	8.74	4.89	3	76.6	9.23	Troph
PF3D7_1353900	proteasome subunit, putative 13_v3:2154162-2155217(+) | length=241	8.74	10.37	2	27.2	6.55	Schizont
PF3D7_0608800	ornithine aminotransferase (OAT) 06_v3:362635-363879(+) | length=414	8.72	6.52	2	46	6.89	Ring
PF3D7_0317000	proteasome component C8, putative 03_v3:682795-683685(-) | length=252	8.67	5.56	1	29.3	6.84	Troph
PF3D7_1446200	M17 leucyl aminopeptidase (LAP) 14_v3:1893200-1895017(-) | length=605	8.65	6.61	3	67.8	8.6	Schizont
PF3D7_1015900	enolase (ENO) 10_v3:637138-639011(+) | length=446	8.62	10.76	2	48.6	6.6	Schizont
PF3D7_0823800	DnaJ protein, putative 08_v3:1043813-1045780(+) | length=655	8.58	7.79	3	76.6	9.23	Schizont
PF3D7_1105400	40S ribosomal protein S4, putative 11_v3:235597-237097(-) | length=261	8.56	14.94	3	29.8	10.08	Ring
PF3D7_1404900	conserved Plasmodium protein, unknown function 14_v3:170000-170893(+) | length=297	8.55	17.17	2	34.7	8.05	Schizont
PF3D7_1462300	conserved Plasmodium protein, unknown function 14_v3:2524921-2528994(-) | length=1357	8.49	4.27	3	161.1	6.42	Troph
PF3D7_0213100	heat shock protein 40, putative 02_v3:537789-539420(+) | length=328	8.46	6.4	2	37.3	8.79	Schizont
PF3D7_1117700	GTP-binding nuclear protein ran/tc4 (RAN) 11_v3:670711-671515(-) | length=214	8.45	15.89	3	24.9	7.94	Ring
PF3D7_0424600	Plasmodium exported protein (PHISTb), unknown function 04_v3:1113345-1114486(-) | length=309	8.37	9.06	2	35.9	8.57	Troph
PF3D7_1124600	ethanolamine kinase (EK) 11_v3:970105-971376(-) | length=423	8.36	4.73	1	49.9	5.81	Ring
PF3D7_0715500	mitochondrial ATP synthase F1, epsilon subunit, putative 07_v3:689543-690057(-) | length=71	8.35	28.17	1	8.5	8.63	Troph
PF3D7_1325100	phosphoribosylpyrophosphate synthetase 13_v3:1044552-1045865(-) | length=437	8.31	9.15	3	49.4	9.32	Schizont
PF3D7_1011800	QF122 antigen 10_v3:455398-458817(+) | length=1139	8.3	2.02	1	131.5	9.16	Ring
PF3D7_0207500	serine repeat antigen 6 (SERA6) 02_v3:298897-302564(-) | length=1031	8.28	2.72	2	118.8	6.28	Schizont
PF3D7_1035500	merozoite surface protein 6 (MSP6) 10_v3:1407276-1408391(+) | length=371	8.27	7.28	2	42.3	4.39	Troph
PF3D7_1444800	fructose-bisphosphate aldolase (FBPA) 14_v3:1844041-1845617(-) | length=369	8.26	6.5	2	40.1	8.12	Ring
PF3D7_0501500	rhoptry-associated protein 3 (RAP3) 05_v3:81134-82336(-) | length=400	8.26	7.75	2	47	8.51	Schizont
PF3D7_1329100	myosin C (MyoC) 13_v3:1227372-1234418(-) | length=2160	8.21	2.08	3	250.1	8.63	Troph
PF3D7_1237700	conserved Plasmodium membrane protein, unknown function 12_v3:1572371-1573557(+) | length=210	8.2	14.29	2	23.6	9.61	Troph
PF3D7_1471100	exported protein 2 (EXP2) 14_v3:2905163-2906565(-) | length=287	8.2	13.24	2	33.4	5.27	Troph
PF3D7_1014600	transcriptional coactivator ADA2 (ADA2) 10_v3:581354-589090(-) | length=2578	8.18	0.81	1	300.1	8.65	Troph
PF3D7_1314500	cop-coated vesicle membrane protein p24 precursor, putative 13_v3:622691-623715(-) | length=206	8.1	8.25	1	24.4	6.35	Troph
PF3D7_0406100	vacuolar ATP synthase subunit b 04_v3:323267-325225(-) | length=494	8.09	10.53	2	55.8	5.68	Troph
PF3D7_0907400	ATP-dependent protease ATPase subunit ClpY (ClpY) 09_v3:351955-354723(-) | length=922	8.03	1.84	1	106.4	8.28	Troph
PF3D7_1311900	vacuolar ATP synthase subunit a (vapA) 13_v3:507900-509735(+) | length=611	8.03	7.69	3	68.5	5.69	Schizont
PF3D7_1443900	heat shock protein 90, putative (HSP90) 14_v3:1797288-1800071(+) | length=927	8	3.56	3	106.9	5.5	Schizont
PF3D7_0206800	merozoite surface protein 2 (MSP2) 02_v3:273689-274507(-) | length=272	7.99	10.29	1	27.9	5.58	Schizont
PF3D7_0500800	mature parasite-infected erythrocyte surface antigen,erythrocyte membrane protein 2 (MESA) 05_v3:43327-47761(-) | length=1434	7.99	3.7	3	168.2	4.78	Schizont
PF3D7_0721100	conserved Plasmodium protein, unknown function 07_v3:916434-917168(+) | length=244	7.99	15.57	3	29.2	8.54	Schizont
PF3D7_1416100	root hair defective 3 GTP-binding protein (RHD3) homolog, putative 14_v3:645641-648454(-) | length=937	7.97	1.39	1	110.5	7.55	Troph
PF3D7_1134100	protein disulfide isomerase (PDI-11) 11_v3:1323043-1324314(-) | length=423	7.97	8.51	3	49.2	8.85	Schizont
PF3D7_1202900	high mobility group protein B1 (HMGB1) 12_v3:162429-162722(-) | length=97	7.96	28.87	3	11.3	9.96	Schizont
PF3D7_1035700	duffy binding-like merozoite surface protein (DBLMSP) 10_v3:1413200-1415293(+) | length=697	7.9	6.17	3	80.2	5.1	Schizont
PF3D7_1118200	heat shock protein 90, putative 11_v3:688766-691558(-) | length=930	7.89	1.72	1	108.4	6.67	Troph
PF3D7_1027300	peroxiredoxin (nPrx) 10_v3:1140589-1142602(-) | length=393	7.88	3.31	1	43.9	9.7	Ring
PF3D7_0922900	beta-ketoacyl-acyl carrier protein reductase (FabG) 09_v3:936868-938345(-) | length=301	7.87	7.64	2	33.3	9.26	Troph
PF3D7_1013300	conserved Plasmodium protein, unknown function 10_v3:515721-517607(-) | length=628	7.85	2.71	1	75.4	9.29	Troph
PF3D7_1115400	cysteine proteinase falcipain 3 (FP3) 11_v3:584328-585806(-) | length=492	7.81	4.88	1	56.6	6.98	Troph
PF3D7_1353900	proteasome subunit, putative 13_v3:2154162-2155217(+) | length=241	7.76	19.09	3	27.2	6.55	Ring
PF3D7_1212000	glutathione peroxidase (Trx-G1) 12_v3:534912-535915(-) | length=205	7.74	17.07	3	23.9	8.87	Ring
PF3D7_0102500	erythrocyte binding antigen-181 (EBA181) 01_v3:110750-115799(-) | length=1567	7.73	1.72	2	181	5.08	Troph
PF3D7_1123500	conserved Plasmodium protein, unknown function 11_v3:929354-933364(-) | length=1336	7.71	4.72	2	153.6	7.24	Schizont
PF3D7_1437900	HSP40, subfamily A, putative 14_v3:1533329-1534947(+) | length=424	7.7	10.85	2	48.4	7.18	Troph
PF3D7_1443900	heat shock protein 90, putative (HSP90) 14_v3:1797288-1800071(+) | length=927	7.66	5.07	2	106.9	5.5	Troph
PF3D7_1012900	autophagy-related protein 18, putative (ATG18) 10_v3:496331-497573(-) | length=380	7.64	10.26	2	43.5	9.22	Troph
PF3D7_1238800	acyl-CoA synthetase (ACS11) 12_v3:1610363-1612741(+) | length=792	7.62	3.54	2	92	8.72	Ring
PF3D7_1410600	eukaryotic translation initiation factor 2 gamma subunit, putative 14_v3:427191-428588(+) | length=465	7.58	4.52	1	51.2	7.94	Schizont
PF3D7_1015900	enolase (ENO) 10_v3:637138-639011(+) | length=446	7.57	7.4	1	48.6	6.6	Troph
PF3D7_0935800	cytoadherence linked asexual protein 9 (CLAG9) 09_v3:1413840-1419754(+) | length=1340	7.57	3.51	2	160.3	8.78	Schizont
PF3D7_1434800	mitochondrial acidic protein MAM33, putative 14_v3:1410139-1410897(+) | length=252	7.55	10.32	2	28.9	4.97	Ring
PF3D7_0302700	CDGSH iron-sulfur domain-containing protein, putative 03_v3:146372-147056(-) | length=152	7.47	15.79	2	18.3	9.09	Schizont
PF3D7_1108600	endoplasmic reticulum-resident calcium binding protein (ERC) 11_v3:369675-370706(-) | length=343	7.46	7.58	1	39.3	4.67	Ring
PF3D7_1465900	40S ribosomal protein S3, putative 14_v3:2684141-2685534(+) | length=221	7.45	13.57	2	24.7	10.18	Ring
PF3D7_0213100	heat shock protein 40, putative 02_v3:537789-539420(+) | length=328	7.45	3.96	1	37.3	8.79	Troph
PF3D7_0817900	high mobility group protein B2 (HMGB2) 08_v3:816803-817102(-) | length=99	7.45	23.23	2	11.5	9.96	Schizont
PF3D7_1459400	conserved Plasmodium protein, unknown function 14_v3:2433361-2434383(-) | length=340	7.42	9.41	3	40	9.57	Troph
PF3D7_1027300	peroxiredoxin (nPrx) 10_v3:1140589-1142602(-) | length=393	7.42	7.38	2	43.9	9.7	Schizont
PF3D7_1235700	ATP synthase subunit beta, mitochondrial 12_v3:1487084-1488691(+) | length=535	7.4	4.67	2	58.4	6.42	Troph
PF3D7_0925900	conserved Plasmodium protein, unknown function 09_v3:1040713-1041516(+) | length=217	7.37	17.97	2	24.7	5.63	Schizont
PF3D7_0628300	choline/ethanolaminephosphotransferase, putative (CEPT) 06_v3:1170813-1173696(-) | length=391	7.35	9.46	3	45.1	9.36	Troph
PF3D7_0709000	chloroquine resistance transporter (CRT) 07_v3:403222-406317(+) | length=424	7.35	8.25	2	48.6	8.57	Troph
PF3D7_1416100	root hair defective 3 GTP-binding protein (RHD3) homolog, putative 14_v3:645641-648454(-) | length=937	7.33	4.16	2	110.5	7.55	Schizont
PF3D7_1409400	conserved Plasmodium membrane protein, unknown function 14_v3:365509-367027(-) | length=262	7.28	4.96	1	30.5	8.57	Troph
PF3D7_0905400	high molecular weight rhoptry protein 3 (RhopH3) 09_v3:270740-274789(-) | length=897	7.27	2.68	1	104.8	6.67	Ring
PF3D7_1105000	histone H4 (H4) 11_v3:221818-222129(-) | length=103	7.24	29.13	3	11.4	11.22	Ring
PF3D7_0813300	conserved Plasmodium protein, unknown function 08_v3:656078-657630(+) | length=315	7.24	6.03	1	36.2	4.26	Schizont
PF3D7_0822600	protein transport protein Sec23 (SEC23) 08_v3:997055-999529(+) | length=759	7.24	6.19	2	86.1	6.34	Schizont
PF3D7_0817900	high mobility group protein B2 (HMGB2) 08_v3:816803-817102(-) | length=99	7.23	37.37	3	11.5	9.96	Ring
PF3D7_1137400	UVB-resistance protein UVR8 homologue 11_v3:1470600-1471877(-) | length=425	7.2	4	1	48.1	8.47	Troph
PF3D7_0109000	photosensitized INA-labeled protein 1, PhIL1, putative 01_v3:363318-363992(+) | length=224	7.19	7.14	2	25.5	4.93	Ring
PF3D7_1026800	40S ribosomal protein S2B, putative 10_v3:1122962-1124037(+) | length=263	7.18	8.37	2	29.8	6.25	Ring
PF3D7_1135400	conserved Plasmodium protein, unknown function 11_v3:1384378-1385115(-) | length=245	7.18	15.51	3	28.5	8.7	Schizont
PF3D7_1006200	DNA/RNA-binding protein Alba 3 (ALBA3) 10_v3:262150-262997(-) | length=107	7.17	42.99	3	12	9.31	Ring
PF3D7_1345100	thioredoxin 2 (TRX2) 13_v3:1809736-1810521(-) | length=157	7.17	10.19	2	18.6	9.76	Troph
PF3D7_1454400	aminopeptidase P (APP) 14_v3:2234143-2236476(+) | length=777	7.14	3.47	1	90.1	6.81	Ring
PF3D7_1361100	Sec24 subunit a (SEC24a) 13_v3:2450461-2453760(+) | length=940	7.14	4.79	2	106.6	7.05	Schizont
PF3D7_1343000	phosphoethanolamine N-methyltransferase (PMT) 13_v3:1696894-1698113(+) | length=266	7.08	12.41	2	31	5.6	Ring
PF3D7_0310400	parasite-infected erythrocyte surface protein (PIESP1) 03_v3:447500-451384(+) | length=1294	7.08	2.4	2	154	5.3	Troph
PF3D7_0507500	subtilisin-like protease 1 (SUB1) 05_v3:307490-309556(-) | length=688	7.08	4.36	1	77.6	6.04	Schizont
PF3D7_1311900	vacuolar ATP synthase subunit a (vapA) 13_v3:507900-509735(+) | length=611	7.07	5.24	2	68.5	5.69	Troph
PF3D7_0811600	conserved Plasmodium protein, unknown function 08_v3:582983-586953(-) | length=1210	7.07	1.16	1	143.9	7.02	Schizont
PF3D7_1320800	dihydrolipamide succinyltransferase component of 2-oxoglutarate dehydrogenase complex 13_v3:854932-856463(+) | length=421	7.06	4.51	2	47.6	6.79	Ring
PF3D7_0936800	Plasmodium exported protein (PHISTc), unknown function 09_v3:1458392-1459862(+) | length=383	7.06	4.44	2	45.5	9.7	Schizont
PF3D7_1439800	vesicle-associated membrane protein, putative 14_v3:1618819-1619794(+) | length=241	7.02	13.69	1	27.7	7.94	Schizont
PF3D7_0108500	conserved Plasmodium protein, unknown function 01_v3:349170-349709(+) | length=179	7.01	17.32	1	19.7	4.04	Ring
PF3D7_1212000	glutathione peroxidase (Trx-G1) 12_v3:534912-535915(-) | length=205	6.99	14.15	3	23.9	8.87	Schizont
PF3D7_0925900	conserved Plasmodium protein, unknown function 09_v3:1040713-1041516(+) | length=217	6.99	11.06	1	24.7	5.63	Schizont
PF3D7_0302700	CDGSH iron-sulfur domain-containing protein, putative 03_v3:146372-147056(-) | length=152	6.97	9.87	1	18.3	9.09	Ring
PF3D7_1012900	autophagy-related protein 18, putative (ATG18) 10_v3:496331-497573(-) | length=380	6.95	10.26	2	43.5	9.22	Schizont
PF3D7_1409400	conserved Plasmodium membrane protein, unknown function 14_v3:365509-367027(-) | length=262	6.91	4.96	1	30.5	8.57	Ring
PF3D7_1474800	proteosome subunit alpha type 1, putative 14_v3:3067562-3068692(+) | length=254	6.91	13.78	2	28.8	5.67	Schizont
PF3D7_0507500	subtilisin-like protease 1 (SUB1) 05_v3:307490-309556(-) | length=688	6.9	4.36	1	77.6	6.04	Troph
PF3D7_0404900	6-cysteine protein (P41) 04_v3:267244-268380(-) | length=378	6.9	6.88	2	43.1	8.32	Schizont
PF3D7_1015900	enolase (ENO) 10_v3:637138-639011(+) | length=446	6.86	10.99	2	48.6	6.6	Troph
PF3D7_1232100	60 kDa chaperonin (CPN60) 12_v3:1328311-1331371(-) | length=718	6.86	4.74	3	81.4	5.11	Schizont
PF3D7_0516200	40S ribosomal protein S14, putative 05_v3:675809-676614(-) | length=151	6.85	8.61	1	16.1	10.49	Troph
PF3D7_0907400	ATP-dependent protease ATPase subunit ClpY (ClpY) 09_v3:351955-354723(-) | length=922	6.85	1.84	1	106.4	8.28	Schizont
PF3D7_1037300	ADP/ATP transporter on adenylate translocase 10_v3:1477940-1478845(-) | length=301	6.8	7.31	2	33.7	9.66	Troph
PF3D7_0523100	mitochondrial processing peptidase alpha subunit, putative 05_v3:963227-965044(-) | length=534	6.79	2.62	1	61.7	8.6	Schizont
PF3D7_1127000	protein phosphatase, putative 11_v3:1056198-1058054(-) | length=287	6.78	6.97	1	34.4	7.91	Ring
PF3D7_0933600	mitochondrial-processing peptidase subunit beta, putative (MAS1) 09_v3:1331349-1332803(-) | length=484	6.77	3.31	1	55.7	6.79	Troph
PF3D7_0813300	conserved Plasmodium protein, unknown function 08_v3:656078-657630(+) | length=315	6.73	6.03	1	36.2	4.26	Ring
PF3D7_1323700	glideosome associated protein with multiple membrane spans 1 (GAPM1) 13_v3:982611-983801(+) | length=303	6.71	5.28	1	34	4.98	Schizont
PF3D7_0727400	proteasome subunit alpha type 5, putative 07_v3:1162710-1163831(+) | length=256	6.66	6.25	1	28.4	5.08	Ring
PF3D7_0731600	acyl-CoA synthetase (ACS5) 07_v3:1368161-1370596(+) | length=811	6.6	4.69	2	93.2	8.9	Troph
PF3D7_1246400	myosin light chain 1,myosin A tail domain interacting protein (MTIP) 12_v3:1931970-1932584(+) | length=204	6.59	15.2	1	23.5	4.31	Schizont
PF3D7_0624000	hexokinase (HK) 06_v3:981066-982547(+) | length=493	6.57	6.69	2	55.2	7.09	Ring
PF3D7_1117300	conserved Plasmodium protein, unknown function 11_v3:662000-662386(+) | length=128	6.57	19.53	2	15.3	9.73	Schizont
PF3D7_1104400	conserved protein, unknown function 11_v3:196767-198355(+) | length=424	6.52	5.66	2	49.2	9.1	Ring
PF3D7_0822600	protein transport protein Sec23 (SEC23) 08_v3:997055-999529(+) | length=759	6.47	5.93	2	86.1	6.34	Ring
PF3D7_1454400	aminopeptidase P (APP) 14_v3:2234143-2236476(+) | length=777	6.45	3.47	1	90.1	6.81	Schizont
PF3D7_1471100	exported protein 2 (EXP2) 14_v3:2905163-2906565(-) | length=287	6.43	11.5	3	33.4	5.27	Troph
PF3D7_0922200	S-adenosylmethionine synthetase (SAMS) 09_v3:903362-904570(+) | length=402	6.42	8.21	2	44.8	6.74	Ring
PF3D7_0413500	phosphoglucomutase-2 (PGM2) 04_v3:615356-616243(+) | length=295	6.42	8.81	1	35.2	9.5	Troph
PF3D7_0217100	ATP synthase F1, alpha subunit 02_v3:707738-709393(+) | length=551	6.41	4.54	2	61.7	8.5	Troph
PF3D7_1012900	autophagy-related protein 18, putative (ATG18) 10_v3:496331-497573(-) | length=380	6.41	5.79	1	43.5	9.22	Schizont
PF3D7_0207600	serine repeat antigen 5 (SERA5) 02_v3:303593-307027(-) | length=997	6.4	3.51	2	111.7	5.41	Schizont
PF3D7_0616800	malate:quinone oxidoreductase, putative 06_v3:695929-697494(+) | length=521	6.39	3.65	1	59.5	8.97	Troph
PF3D7_1329100	myosin C (MyoC) 13_v3:1227372-1234418(-) | length=2160	6.39	1.16	2	250.1	8.63	Schizont
PF3D7_0907700	subunit of proteaseome activator complex, putative 09_v3:364069-364908(-) | length=279	6.38	9.32	2	33.1	6.76	Troph
PF3D7_0720400	ferrodoxin reductase-like protein 07_v3:882936-884988(+) | length=642	6.36	4.36	2	72.7	8.7	Troph
PF3D7_1234900	conserved Plasmodium protein, unknown function 12_v3:1458233-1459182(+) | length=151	6.36	9.93	1	16.2	9.36	Schizont
PF3D7_0935800	cytoadherence linked asexual protein 9 (CLAG9) 09_v3:1413840-1419754(+) | length=1340	6.35	2.54	1	160.3	8.78	Ring
PF3D7_1103100	60S acidic ribosomal protein P1, putative 11_v3:140048-140801(-) | length=118	6.35	13.56	1	13	4.6	Schizont
PF3D7_1017900	26s proteasome regulatory subunit p55, putative 10_v3:715878-717437(+) | length=467	6.33	11.35	2	55.2	5.85	Schizont
PF3D7_1145400	dynamin-like protein (DYN1) 11_v3:1800544-1803550(-) | length=837	6.31	6.21	2	96.3	8.16	Ring
PF3D7_0503400	actin-depolymerizing factor 1 (ADF1) 05_v3:140710-141471(+) | length=122	6.31	27.87	2	13.7	7.78	Ring
PF3D7_1451100	elongation factor 2 14_v3:2090902-2093400(+) | length=832	6.29	3.73	2	93.5	6.8	Ring
PF3D7_0424600	Plasmodium exported protein (PHISTb), unknown function 04_v3:1113345-1114486(-) | length=309	6.29	8.09	2	35.9	8.57	Schizont
PF3D7_1443900	heat shock protein 90, putative (HSP90) 14_v3:1797288-1800071(+) | length=927	6.28	3.02	2	106.9	5.5	Schizont
PF3D7_1311900	vacuolar ATP synthase subunit a (vapA) 13_v3:507900-509735(+) | length=611	6.27	5.24	2	68.5	5.69	Ring
PF3D7_1212000	glutathione peroxidase (Trx-G1) 12_v3:534912-535915(-) | length=205	6.27	10.24	2	23.9	8.87	Troph
PF3D7_1311400	clathrin-adaptor medium chain, putative 13_v3:487511-488824(+) | length=437	6.27	5.72	2	50.8	9.09	Schizont
PF3D7_1136300	tudor staphylococcal nuclease (TSN) 11_v3:1422744-1426201(+) | length=1098	6.26	2.55	2	128.5	8.62	Troph
PF3D7_1123500	conserved Plasmodium protein, unknown function 11_v3:929354-933364(-) | length=1336	6.24	2.84	2	153.6	7.24	Schizont
PF3D7_1338100	proteasome regulatory subunit, putative 13_v3:1542080-1543981(+) | length=503	6.24	2.58	1	59	8.59	Schizont
PF3D7_1451100	elongation factor 2 14_v3:2090902-2093400(+) | length=832	6.19	6.01	2	93.5	6.8	Schizont
PF3D7_0302200	cytoadherence linked asexual protein 3.2 (CLAG3.2) 03_v3:119458-124735(+) | length=1416	6.17	3.53	2	167.4	7.15	Schizont
PF3D7_0727400	proteasome subunit alpha type 5, putative 07_v3:1162710-1163831(+) | length=256	6.16	11.33	2	28.4	5.08	Schizont
PF3D7_0934500	vacuolar ATP synthase subunit e, putative 09_v3:1350836-1351929(-) | length=235	6.15	22.55	3	27.2	9.06	Schizont
PF3D7_0107000	centrin-1 (CEN1) 01_v3:293642-294968(+) | length=168	6.15	34.52	2	19.6	4.89	Schizont
PF3D7_0925900	conserved Plasmodium protein, unknown function 09_v3:1040713-1041516(+) | length=217	6.14	15.67	2	24.7	5.63	Ring
PF3D7_1312600	branched-chain alpha keto-acid dehydrogenase, putative 13_v3:529976-531265(+) | length=429	6.12	7.23	2	49.8	7.49	Schizont
PF3D7_0206800	merozoite surface protein 2 (MSP2) 02_v3:273689-274507(-) | length=272	6.1	20.59	2	27.9	5.58	Troph
PF3D7_1343000	phosphoethanolamine N-methyltransferase (PMT) 13_v3:1696894-1698113(+) | length=266	6.09	12.03	2	31	5.6	Ring
PF3D7_1116700	cathepsin C, homolog,dipeptidyl peptidase 1 (DPAP1) 11_v3:630779-632881(-) | length=700	6.08	2.43	2	80.4	6.19	Ring
PF3D7_0708400	heat shock protein 90 (HSP90) 07_v3:381592-384614(+) | length=745	6.08	5.37	2	86.1	5.01	Schizont
PF3D7_1416100	root hair defective 3 GTP-binding protein (RHD3) homolog, putative 14_v3:645641-648454(-) | length=937	6.05	2.77	1	110.5	7.55	Ring
PF3D7_0504600	3-methyl-2-oxobutanoate dehydrogenase (lipoamide), putative 05_v3:177410-178555(+) | length=381	6.03	9.71	2	43	8.34	Troph
PF3D7_1408100	plasmepsin III,histo-aspartic protease (HAP) 14_v3:297468-298823(+) | length=451	6	6.65	1	51.7	8.02	Troph
PF3D7_1238800	acyl-CoA synthetase (ACS11) 12_v3:1610363-1612741(+) | length=792	5.97	3.16	2	92	8.72	Troph
PF3D7_1237700	conserved Plasmodium membrane protein, unknown function 12_v3:1572371-1573557(+) | length=210	5.92	6.19	2	23.6	9.61	Schizont
PF3D7_1368100	proteasome regulatory subunit, putative 13_v3:2710406-2711718(-) | length=311	5.91	11.25	2	35.2	6.73	Schizont
PF3D7_1035500	merozoite surface protein 6 (MSP6) 10_v3:1407276-1408391(+) | length=371	5.9	4.31	1	42.3	4.39	Troph
PF3D7_1134100	protein disulfide isomerase (PDI-11) 11_v3:1323043-1324314(-) | length=423	5.89	5.44	2	49.2	8.85	Ring
PF3D7_0523100	mitochondrial processing peptidase alpha subunit, putative 05_v3:963227-965044(-) | length=534	5.87	3	1	61.7	8.6	Troph
PF3D7_0727400	proteasome subunit alpha type 5, putative 07_v3:1162710-1163831(+) | length=256	5.86	12.5	2	28.4	5.08	Ring
PF3D7_1008700	tubulin beta chain 10_v3:360625-362480(-) | length=445	5.86	2.7	1	49.7	4.83	Ring
PF3D7_0709000	chloroquine resistance transporter (CRT) 07_v3:403222-406317(+) | length=424	5.85	6.6	2	48.6	8.57	Ring
PF3D7_1147900	conserved Plasmodium protein, unknown function 11_v3:1907055-1907708(-) | length=217	5.84	15.67	2	24.9	9.13	Troph
PF3D7_0703600	conserved Plasmodium protein, unknown function 07_v3:144019-145953(+) | length=262	5.83	10.31	2	31.4	5.33	Schizont
PF3D7_0826700	receptor for activated c kinase (RACK) 08_v3:1160164-1161708(-) | length=323	5.83	5.26	1	35.7	6.71	Schizont
PF3D7_1314500	cop-coated vesicle membrane protein p24 precursor, putative 13_v3:622691-623715(-) | length=206	5.81	16.5	2	24.4	6.35	Troph
PF3D7_0629200	DnaJ protein, putative 06_v3:1199853-1200995(-) | length=380	5.8	9.21	2	44.6	8.06	Ring
PF3D7_1302800	40S ribosomal protein S7, putative 13_v3:150783-151635(-) | length=194	5.79	11.86	2	22.5	9.8	Ring
PF3D7_0826700	receptor for activated c kinase (RACK) 08_v3:1160164-1161708(-) | length=323	5.79	9.29	2	35.7	6.71	Ring
PF3D7_1311400	clathrin-adaptor medium chain, putative 13_v3:487511-488824(+) | length=437	5.79	8.01	3	50.8	9.09	Troph
PF3D7_1037300	ADP/ATP transporter on adenylate translocase 10_v3:1477940-1478845(-) | length=301	5.76	4.32	1	33.7	9.66	Schizont
PF3D7_1346100	Sec61 alpha subunit, PfSec61 (SEC61) 13_v3:1843376-1844897(+) | length=472	5.75	9.32	2	52.2	8.63	Schizont
PF3D7_1214100	phosphatidylinositol-glycan biosynthesis class O protein, putative 12_v3:602428-606962(+) | length=1373	5.73	2.26	2	164.5	8.4	Schizont
PF3D7_1105800	conserved Plasmodium protein, unknown function 11_v3:250918-252872(+) | length=266	5.72	10.9	2	30.6	5.12	Troph
PF3D7_0922100	ubiquitin-like protein, putative 09_v3:895415-900304(+) | length=1542	5.7	6.23	2	182	5.97	Schizont
PF3D7_0629200	DnaJ protein, putative 06_v3:1199853-1200995(-) | length=380	5.69	7.63	2	44.6	8.06	Troph
PF3D7_0109000	photosensitized INA-labeled protein 1, PhIL1, putative 01_v3:363318-363992(+) | length=224	5.68	7.14	1	25.5	4.93	Ring
PF3D7_1027300	peroxiredoxin (nPrx) 10_v3:1140589-1142602(-) | length=393	5.67	7.89	2	43.9	9.7	Troph
PF3D7_0822600	protein transport protein Sec23 (SEC23) 08_v3:997055-999529(+) | length=759	5.66	5.53	2	86.1	6.34	Schizont
PF3D7_0619400	cell division cycle protein 48 homologue, putative 06_v3:815622-818247(-) | length=828	5.65	3.86	2	92.3	5.08	Ring
PF3D7_1105000	histone H4 (H4) 11_v3:221818-222129(-) | length=103	5.65	19.42	2	11.4	11.22	Troph
PF3D7_1105000	histone H4 (H4) 11_v3:221818-222129(-) | length=103	5.63	21.36	2	11.4	11.22	Troph
PF3D7_0320300	T-complex protein 1 epsilon subunit, putative 03_v3:845713-847320(+) | length=535	5.61	4.86	2	59.1	5.99	Schizont
PF3D7_0823200	RNA binding protein, putative 08_v3:1022629-1023846(-) | length=286	5.61	6.29	1	32.4	9.1	Schizont
PF3D7_1130200	60S ribosomal protein P0 (PfP0) 11_v3:1165221-1166171(+) | length=316	5.6	7.59	2	34.9	6.71	Troph
PF3D7_1306200	conserved Plasmodium protein, unknown function 13_v3:289564-291000(-) | length=478	5.57	5.65	2	56.8	9.51	Troph
PF3D7_0709700	lysophospholipase, putative 07_v3:435089-436195(-) | length=368	5.57	4.08	1	42.3	9.13	Schizont
PF3D7_0934500	vacuolar ATP synthase subunit e, putative 09_v3:1350836-1351929(-) | length=235	5.54	9.79	2	27.2	9.06	Troph
PF3D7_1232200	lipoamide dehydrogenase (mLipDH) 12_v3:1333134-1334896(+) | length=512	5.54	8.59	2	57.2	8.29	Troph
PF3D7_0704400	phosphoinositide-binding protein, putative 07_v3:204718-207750(+) | length=1010	5.53	6.24	2	118.8	6.74	Schizont
PF3D7_1419200	conserved Plasmodium protein, unknown function 14_v3:797709-800135(-) | length=671	5.52	4.17	2	80.2	9.52	Schizont
PF3D7_0523000	multidrug resistance protein (MDR1) 05_v3:957890-962149(+) | length=1419	5.51	1.2	1	162.1	8.84	Troph
PF3D7_1358800	40S ribosomal protein S13, putative 13_v3:2331074-2331529(+) | length=151	5.5	11.26	1	17.2	10.37	Ring
PF3D7_0501500	rhoptry-associated protein 3 (RAP3) 05_v3:81134-82336(-) | length=400	5.48	5.5	1	47	8.51	Troph
PF3D7_1147300	conserved Plasmodium protein, unknown function 11_v3:1883775-1887860(+) | length=1361	5.47	2.87	2	158.8	7.59	Troph
PF3D7_0617900	histone H3 variant, putative (H3.3) 06_v3:754395-754805(+) | length=136	5.47	28.68	2	15.4	11.15	Schizont
PF3D7_1451800	sortilin, putative 14_v3:2123461-2126599(+) | length=895	5.46	2.46	1	102.2	6.65	Troph
PF3D7_1204300	eukaryotic translation initiation factor 5A (EIF5A) 12_v3:205491-205976(-) | length=161	5.43	8.7	1	17.6	5.76	Ring
PF3D7_1116800	heat shock protein 101 (HSP101) 11_v3:636094-639511(-) | length=906	5.43	4.53	2	102.8	9.14	Ring
PF3D7_1454400	aminopeptidase P (APP) 14_v3:2234143-2236476(+) | length=777	5.42	3.09	2	90.1	6.81	Ring
PF3D7_1446600	centrin-2 (CEN2) 14_v3:1917232-1918010(-) | length=168	5.42	7.14	1	19.3	4.69	Troph
PF3D7_0617900	histone H3 variant, putative (H3.3) 06_v3:754395-754805(+) | length=136	5.41	28.68	2	15.4	11.15	Troph
PF3D7_0109000	photosensitized INA-labeled protein 1, PhIL1, putative 01_v3:363318-363992(+) | length=224	5.38	7.14	1	25.5	4.93	Schizont
PF3D7_1342600	myosin A (MyoA) 13_v3:1673699-1676539(+) | length=818	5.36	3.42	1	92.2	8.16	Troph
PF3D7_0500800	mature parasite-infected erythrocyte surface antigen,erythrocyte membrane protein 2 (MESA) 05_v3:43327-47761(-) | length=1434	5.34	2.3	2	168.2	4.78	Ring
PF3D7_1214100	phosphatidylinositol-glycan biosynthesis class O protein, putative 12_v3:602428-606962(+) | length=1373	5.33	2.26	2	164.5	8.4	Troph
PF3D7_1323200	vacuolar ATP synthase subunit g, putative 13_v3:968110-968798(-) | length=123	5.32	9.76	1	14.2	8.21	Troph
PF3D7_1103100	60S acidic ribosomal protein P1, putative 11_v3:140048-140801(-) | length=118	5.32	13.56	1	13	4.6	Troph
PF3D7_1462800	glyceraldehyde-3-phosphate dehydrogenase (GAPDH) 14_v3:2559098-2560347(+) | length=337	5.31	5.64	1	36.6	7.69	Troph
PF3D7_1246200	actin I (ACT1) 12_v3:1920784-1921914(+) | length=376	5.3	10.9	3	41.8	5.34	Ring
PF3D7_1232100	60 kDa chaperonin (CPN60) 12_v3:1328311-1331371(-) | length=718	5.26	3.06	2	81.4	5.11	Ring
PF3D7_0206800	merozoite surface protein 2 (MSP2) 02_v3:273689-274507(-) | length=272	5.25	10.29	1	27.9	5.58	Schizont
PF3D7_1311400	clathrin-adaptor medium chain, putative 13_v3:487511-488824(+) | length=437	5.24	2.52	1	50.8	9.09	Troph
PF3D7_0713700	conserved Plasmodium protein, unknown function 07_v3:621463-623521(-) | length=209	5.15	11.96	1	24.4	5.4	Troph
PF3D7_1246200	actin I (ACT1) 12_v3:1920784-1921914(+) | length=376	5.14	7.71	1	41.8	5.34	Schizont
PF3D7_1129100	parasitophorous vacuolar protein 1 (PV1) 11_v3:1125952-1127310(+) | length=452	5.13	2.43	1	51.9	5.07	Schizont
PF3D7_0306400	FAD-dependent glycerol-3-phosphate dehydrogenase, putative 03_v3:298517-300478(+) | length=653	5.1	7.04	2	74.6	8.5	Schizont
PF3D7_1325100	phosphoribosylpyrophosphate synthetase 13_v3:1044552-1045865(-) | length=437	5.09	5.26	2	49.4	9.32	Troph
PF3D7_0817900	high mobility group protein B2 (HMGB2) 08_v3:816803-817102(-) | length=99	5.08	23.23	2	11.5	9.96	Schizont
PF3D7_1246400	myosin light chain 1,myosin A tail domain interacting protein (MTIP) 12_v3:1931970-1932584(+) | length=204	5.07	15.2	1	23.5	4.31	Troph
PF3D7_1351000	phosphatidylinositol transfer protein, putative 13_v3:2033838-2039882(+) | length=1860	5.05	0.59	1	221	6.27	Troph
PF3D7_0520000	40S ribosomal protein S9, putative 05_v3:828953-829883(+) | length=189	5.04	8.99	2	22.1	10.45	Ring
PF3D7_1446200	M17 leucyl aminopeptidase (LAP) 14_v3:1893200-1895017(-) | length=605	5.04	4.46	2	67.8	8.6	Schizont
PF3D7_0523100	mitochondrial processing peptidase alpha subunit, putative 05_v3:963227-965044(-) | length=534	5.03	3	1	61.7	8.6	Schizont
PF3D7_0213700	conserved protein, unknown function 02_v3:557048-557696(+) | length=154	5.01	29.22	2	17.8	6.51	Troph
PF3D7_1460700	60S ribosomal protein L27, putative 14_v3:2475501-2476473(-) | length=146	5.01	17.12	2	16.7	10.23	Schizont
PF3D7_0316700	HVA22/TB2/DP1 family protein, putative 03_v3:674458-675636(+) | length=221	5	8.14	2	26	9.58	Troph
PF3D7_1202900	high mobility group protein B1 (HMGB1) 12_v3:162429-162722(-) | length=97	4.99	21.65	2	11.3	9.96	Troph
PF3D7_0320300	T-complex protein 1 epsilon subunit, putative 03_v3:845713-847320(+) | length=535	4.98	2.24	1	59.1	5.99	Ring
PF3D7_1408000	plasmepsin II 14_v3:293471-294832(+) | length=453	4.98	5.52	2	51.4	5.59	Troph
PF3D7_0823800	DnaJ protein, putative 08_v3:1043813-1045780(+) | length=655	4.95	3.51	2	76.6	9.23	Ring
PF3D7_1325100	phosphoribosylpyrophosphate synthetase 13_v3:1044552-1045865(-) | length=437	4.95	5.26	2	49.4	9.32	Troph
PF3D7_0106300	calcium-transporting ATPase (ATP6) 01_v3:265208-269173(-) | length=1228	4.94	2.52	2	139.3	7.24	Schizont
PF3D7_1212500	glycerol-3-phosphate acyltransferase (GAT) 12_v3:552102-553853(-) | length=583	4.93	3.43	1	66.9	8.59	Schizont
PF3D7_1105400	40S ribosomal protein S4, putative 11_v3:235597-237097(-) | length=261	4.89	12.26	2	29.8	10.08	Troph
PF3D7_1027300	peroxiredoxin (nPrx) 10_v3:1140589-1142602(-) | length=393	4.88	7.38	2	43.9	9.7	Schizont
PF3D7_1462300	conserved Plasmodium protein, unknown function 14_v3:2524921-2528994(-) | length=1357	4.87	1.92	1	161.1	6.42	Ring
PF3D7_0423500	glideosome associated protein with multiple membrane spans 2 (GAPM2) 04_v3:1058997-1060551(+) | length=372	4.87	11.83	1	42.6	4.74	Schizont
PF3D7_0213100	heat shock protein 40, putative 02_v3:537789-539420(+) | length=328	4.86	6.4	2	37.3	8.79	Troph
PF3D7_1450400	zinc finger protein, putative 14_v3:2059936-2065770(-) | length=1844	4.86	1.9	2	220.3	8.7	Schizont
PF3D7_1460700	60S ribosomal protein L27, putative 14_v3:2475501-2476473(-) | length=146	4.84	8.22	1	16.7	10.23	Schizont
PF3D7_0719600	60S ribosomal protein L11a, putative 07_v3:858742-859492(-) | length=173	4.81	8.09	1	20.2	10.1	Ring
PF3D7_1026800	40S ribosomal protein S2B, putative 10_v3:1122962-1124037(+) | length=263	4.81	10.65	3	29.8	6.25	Ring
PF3D7_0624600	SNF2 helicase, putative (ISWI) 06_v3:999524-1007683(+) | length=2719	4.81	0.48	1	315.4	6.98	Troph
PF3D7_0714000	histone H2B variant (H2B.Z) 07_v3:643101-643472(-) | length=123	4.81	12.2	1	13.8	10.8	Schizont
PF3D7_1451800	sortilin, putative 14_v3:2123461-2126599(+) | length=895	4.8	3.24	2	102.2	6.65	Schizont
PF3D7_1105800	conserved Plasmodium protein, unknown function 11_v3:250918-252872(+) | length=266	4.77	7.89	2	30.6	5.12	Schizont
PF3D7_1401600	Plasmodium exported protein (PHISTb), unknown function 14_v3:61364-62988(-) | length=478	4.75	3.97	2	55.8	6.58	Troph
PF3D7_1121600	circumsporozoite-related antigen,exported protein 1 (EXP1) 11_v3:815386-816322(-) | length=162	4.74	6.79	2	17.3	5.92	Troph
PF3D7_1003600	membrane skeletal protein IMC1-related (ALV5) 10_v3:164945-165790(+) | length=281	4.74	7.83	2	32.6	7.43	Troph
PF3D7_0814200	DNA/RNA-binding protein Alba 1 (ALBA1) 08_v3:687340-688086(+) | length=248	4.73	8.87	2	27.2	10.58	Ring
PF3D7_1407900	plasmepsin I (PMI) 14_v3:288297-289655(+) | length=452	4.73	4.65	1	51.4	7.2	Troph
PF3D7_1223100	cAMP-dependent protein kinase regulatory subunit (PKAr) 12_v3:927825-929991(-) | length=441	4.73	5.9	1	50.8	7.4	Troph
PF3D7_0616800	malate:quinone oxidoreductase, putative 06_v3:695929-697494(+) | length=521	4.71	5.57	2	59.5	8.97	Schizont
PF3D7_1105000	histone H4 (H4) 11_v3:221818-222129(-) | length=103	4.69	21.36	2	11.4	11.22	Ring
PF3D7_0404900	6-cysteine protein (P41) 04_v3:267244-268380(-) | length=378	4.69	3.97	1	43.1	8.32	Troph
PF3D7_1224000	GTP cyclohydrolase I (GCH1) 12_v3:974372-975541(+) | length=389	4.69	3.34	1	45.8	9.35	Troph
PF3D7_0914700	transporter, putative 09_v3:630657-632207(+) | length=516	4.68	2.52	1	58.4	8.28	Troph
PF3D7_0103900	parasite-infected erythrocyte surface protein (PIEPS15) 01_v3:172864-174591(+) | length=575	4.66	4.35	2	67.8	9.06	Schizont
PF3D7_1132800	aquaglyceroporin (AQP) 11_v3:1271204-1271980(+) | length=258	4.6	8.91	2	28.3	7.36	Troph
PF3D7_0714000	histone H2B variant (H2B.Z) 07_v3:643101-643472(-) | length=123	4.58	12.2	1	13.8	10.8	Ring
PF3D7_1129100	parasitophorous vacuolar protein 1 (PV1) 11_v3:1125952-1127310(+) | length=452	4.55	2.43	1	51.9	5.07	Schizont
PF3D7_0822600	protein transport protein Sec23 (SEC23) 08_v3:997055-999529(+) | length=759	4.53	4.35	1	86.1	6.34	Ring
PF3D7_0709000	chloroquine resistance transporter (CRT) 07_v3:403222-406317(+) | length=424	4.53	3.07	1	48.6	8.57	Schizont
PF3D7_0610400	histone H3 (H3) 06_v3:444747-445157(+) | length=136	4.53	13.24	2	15.4	11.14	Schizont
PF3D7_0822900	conserved Plasmodium protein, unknown function 08_v3:1007777-1011307(-) | length=1176	4.51	1.62	1	138.2	5.36	Ring
PF3D7_1311400	clathrin-adaptor medium chain, putative 13_v3:487511-488824(+) | length=437	4.5	4.35	2	50.8	9.09	Schizont
PF3D7_0316600	formate-nitrite transporter, putative 03_v3:669302-670873(-) | length=309	4.45	6.47	2	34.4	8.5	Ring
PF3D7_1246400	myosin light chain 1,myosin A tail domain interacting protein (MTIP) 12_v3:1931970-1932584(+) | length=204	4.44	15.2	1	23.5	4.31	Ring
PF3D7_1438100	secretory complex protein 62 (SEC62) 14_v3:1541359-1542872(-) | length=377	4.43	4.77	1	43.9	7.68	Ring
PF3D7_0714000	histone H2B variant (H2B.Z) 07_v3:643101-643472(-) | length=123	4.43	12.2	1	13.8	10.8	Troph
PF3D7_1333000	20 kDa chaperonin (CPN20) 13_v3:1355285-1357194(+) | length=258	4.42	6.59	1	29	7.85	Schizont
PF3D7_1476300	Plasmodium exported protein (PHISTb), unknown function 14_v3:3139140-3140982(+) | length=572	4.35	2.1	1	68.1	6.64	Ring
PF3D7_1353900	proteasome subunit, putative 13_v3:2154162-2155217(+) | length=241	4.35	8.71	1	27.2	6.55	Troph
PF3D7_1455400	hemolysin, putative 14_v3:2262739-2263801(-) | length=282	4.35	3.9	1	33	9.1	Troph
PF3D7_0914100	conserved Plasmodium protein, unknown function 09_v3:601076-604576(-) | length=1166	4.32	2.4	1	138.2	8.92	Ring
PF3D7_1202900	high mobility group protein B1 (HMGB1) 12_v3:162429-162722(-) | length=97	4.32	21.65	2	11.3	9.96	Ring
PF3D7_1008900	adenylate kinase (AK1) 10_v3:369199-370225(-) | length=242	4.32	9.09	2	27.6	8.85	Troph
PF3D7_1118200	heat shock protein 90, putative 11_v3:688766-691558(-) | length=930	4.31	1.72	1	108.4	6.67	Troph
PF3D7_1419300	glutathione S-transferase (GST) 14_v3:802717-803481(+) | length=211	4.26	12.8	1	24.8	6.35	Ring
PF3D7_0102200	ring-infected erythrocyte surface antigen (RESA) 01_v3:98819-102282(+) | length=1085	4.25	3.04	1	126.4	4.48	Schizont
PF3D7_0317000	proteasome component C8, putative 03_v3:682795-683685(-) | length=252	4.24	5.56	1	29.3	6.84	Ring
PF3D7_1011800	QF122 antigen 10_v3:455398-458817(+) | length=1139	4.23	2.02	1	131.5	9.16	Schizont
PF3D7_0316600	formate-nitrite transporter, putative 03_v3:669302-670873(-) | length=309	4.22	6.47	2	34.4	8.5	Schizont
PF3D7_0911200	conserved Plasmodium protein, unknown function 09_v3:509934-510527(+) | length=197	4.22	5.58	1	23.3	7.96	Schizont
PF3D7_0901100	rifin (RIF) 09_v3:61342-62553(-) | length=350	4.22	13.71	1	38.8	8.59	Schizont
PF3D7_1124700	GrpE protein homolog, mitochondrial, putative (MGE1) 11_v3:974493-975538(-) | length=301	4.2	9.3	1	35	8.9	Ring
PF3D7_0812100	conserved Plasmodium protein, unknown function 08_v3:604923-612878(+) | length=2651	4.19	2.19	1	314.3	8.09	Schizont
PF3D7_0819600	conserved Plasmodium protein, unknown function 08_v3:885198-886136(-) | length=277	4.18	17.33	1	32.1	5.29	Troph
PF3D7_0602600	conserved Plasmodium protein, unknown function 06_v3:107037-111664(-) | length=1297	4.18	0.62	1	153.6	8.27	Schizont
PF3D7_1347200	nucleoside transporter 1 (NT1) 13_v3:1889853-1891121(-) | length=422	4.17	1.9	1	47.6	8.09	Troph
PF3D7_0413500	phosphoglucomutase-2 (PGM2) 04_v3:615356-616243(+) | length=295	4.17	8.81	1	35.2	9.5	Schizont
PF3D7_1212000	glutathione peroxidase (Trx-G1) 12_v3:534912-535915(-) | length=205	4.17	13.17	2	23.9	8.87	Schizont
PF3D7_0919000	nucleosome assembly protein (NAPS) 09_v3:781368-782675(-) | length=269	4.16	10.04	1	31.8	4.39	Ring
PF3D7_0214900	rhoptry neck protein 6 (RON6) 02_v3:610625-615372(+) | length=950	4.15	1.68	1	112.1	5.43	Schizont
PF3D7_1014600	transcriptional coactivator ADA2 (ADA2) 10_v3:581354-589090(-) | length=2578	4.14	0.81	1	300.1	8.65	Ring
PF3D7_1406800	glideosome associated protein with multiple membrane spans 3 (GAPM3) 14_v3:246380-247721(-) | length=284	4.12	11.97	2	32.9	5.38	Troph
PF3D7_0507500	subtilisin-like protease 1 (SUB1) 05_v3:307490-309556(-) | length=688	4.1	4.36	1	77.6	6.04	Troph
PF3D7_1408000	plasmepsin II 14_v3:293471-294832(+) | length=453	4.1	2.87	1	51.4	5.59	Schizont
PF3D7_0413600	26S proteasome AAA-ATPase subunit RPT3, putative 04_v3:616914-618350(-) | length=392	4.09	8.42	1	44.6	7.47	Schizont
PF3D7_1130200	60S ribosomal protein P0 (PfP0) 11_v3:1165221-1166171(+) | length=316	4.08	6.96	2	34.9	6.71	Troph
PF3D7_1439900	triosephosphate isomerase (TIM) 14_v3:1622576-1623612(+) | length=248	4.06	10.48	1	27.9	6.42	Ring
PF3D7_0302200	cytoadherence linked asexual protein 3.2 (CLAG3.2) 03_v3:119458-124735(+) | length=1416	4.06	1.41	2	167.4	7.15	Schizont
PF3D7_1033200	early transcribed membrane protein 10.2 (ETRAMP10.2) 10_v3:1335222-1336289(+) | length=355	4.05	4.51	1	38.9	9.44	Troph
PF3D7_0103200	nucleoside transporter 4 (NT4) 01_v3:140662-142219(-) | length=434	4.04	3.46	1	50	8.73	Schizont
PF3D7_1456800	V-type H( )-translocating pyrophosphatase, putative (VP1) 14_v3:2329933-2332086(-) | length=717	4.03	3.49	2	76.4	6.54	Schizont
PF3D7_1344200	heat shock protein 110, putative (HSP110) 13_v3:1769129-1771927(+) | length=932	4.02	3.54	1	108.1	5.67	Schizont
PF3D7_0627600	conserved Plasmodium protein, unknown function 06_v3:1104015-1105199(+) | length=394	3.98	5.08	1	46.5	6.89	Troph
PF3D7_1105400	40S ribosomal protein S4, putative 11_v3:235597-237097(-) | length=261	3.96	8.05	2	29.8	10.08	Troph
PF3D7_1409400	conserved Plasmodium membrane protein, unknown function 14_v3:365509-367027(-) | length=262	3.95	4.96	1	30.5	8.57	Troph
PF3D7_0718500	prefoldin subunit 3, putative 07_v3:824445-825884(+) | length=192	3.93	14.58	1	22.6	7.06	Schizont
PF3D7_1457000	signal peptide peptidase (SPP) 14_v3:2336649-2339153(-) | length=412	3.92	3.88	1	47.5	8.81	Schizont
PF3D7_1314500	cop-coated vesicle membrane protein p24 precursor, putative 13_v3:622691-623715(-) | length=206	3.89	8.25	1	24.4	6.35	Ring
PF3D7_0407600	conserved Plasmodium protein, unknown function 04_v3:373039-376677(+) | length=1212	3.88	4.62	1	142.8	5.62	Schizont
PF3D7_1006200	DNA/RNA-binding protein Alba 3 (ALBA3) 10_v3:262150-262997(-) | length=107	3.87	22.43	1	12	9.31	Ring
PF3D7_1444800	fructose-bisphosphate aldolase (FBPA) 14_v3:1844041-1845617(-) | length=369	3.85	2.98	1	40.1	8.12	Troph
PF3D7_1456800	V-type H( )-translocating pyrophosphatase, putative (VP1) 14_v3:2329933-2332086(-) | length=717	3.85	3.07	1	76.4	6.54	Troph
PF3D7_1314500	cop-coated vesicle membrane protein p24 precursor, putative 13_v3:622691-623715(-) | length=206	3.83	8.25	1	24.4	6.35	Schizont
PF3D7_1211900	non-SERCA-type Ca2 -transporting P-ATPase (ATP4) 12_v3:529005-532799(-) | length=1264	3.82	1.34	1	140.2	6	Troph
PF3D7_1238800	acyl-CoA synthetase (ACS11) 12_v3:1610363-1612741(+) | length=792	3.82	1.52	1	92	8.72	Schizont
PF3D7_0516200	40S ribosomal protein S14, putative 05_v3:675809-676614(-) | length=151	3.81	8.61	1	16.1	10.49	Ring
PF3D7_1208600	mitochondrial import inner membrane translocase subunit tim10, putative (TIM10) 12_v3:402300-402527(+) | length=75	3.8	21.33	1	8.5	6.49	Troph
PF3D7_0709700	lysophospholipase, putative 07_v3:435089-436195(-) | length=368	3.8	4.08	1	42.3	9.13	Troph
PF3D7_1117300	conserved Plasmodium protein, unknown function 11_v3:662000-662386(+) | length=128	3.79	10.16	1	15.3	9.73	Troph
PF3D7_1238800	acyl-CoA synthetase (ACS11) 12_v3:1610363-1612741(+) | length=792	3.79	1.52	1	92	8.72	Schizont
PF3D7_1212500	glycerol-3-phosphate acyltransferase (GAT) 12_v3:552102-553853(-) | length=583	3.78	3.43	1	66.9	8.59	Schizont
PF3D7_1401400	early transcribed membrane protein 14.1 (ETRAMP14) 14_v3:53411-53734(-) | length=107	3.77	12.15	1	11.4	9.63	Ring
PF3D7_1401400	early transcribed membrane protein 14.1 (ETRAMP14) 14_v3:53411-53734(-) | length=107	3.77	12.15	1	11.4	9.63	Troph
PF3D7_1215300	10 kDa chaperonin (CPN10) 12_v3:629009-629667(-) | length=103	3.76	16.5	1	11.1	5.52	Schizont
PF3D7_1008900	adenylate kinase (AK1) 10_v3:369199-370225(-) | length=242	3.75	7.44	1	27.6	8.85	Troph
PF3D7_1457000	signal peptide peptidase (SPP) 14_v3:2336649-2339153(-) | length=412	3.75	3.88	1	47.5	8.81	Troph
PF3D7_1014300	conserved protein, unknown function 10_v3:565805-573060(+) | length=2379	3.75	0.76	1	283	6.7	Schizont
PF3D7_1235700	ATP synthase subunit beta, mitochondrial 12_v3:1487084-1488691(+) | length=535	3.7	2.99	1	58.4	6.42	Troph
PF3D7_1453800	glucose-6-phosphate dehydrogenase-6-phosphogluconolactonase (G6PDH) 14_v3:2209792-2212524(-) | length=910	3.68	1.1	1	106.9	6.86	Ring
PF3D7_1136500.1	casein kinase 1 (CK1) 11_v3:1431881-1435170(-) | length=323	3.68	3.72	1	37.6	9.29	Troph
PF3D7_0817900	high mobility group protein B2 (HMGB2) 08_v3:816803-817102(-) | length=99	3.68	14.14	1	11.5	9.96	Troph
PF3D7_1016300	glycophorin binding protein (GBP) 10_v3:650898-653567(-) | length=824	3.68	20.75	1	95.8	5.14	Troph
PF3D7_1014200	male gamete fusion factor HAP2, putative (HAP2) 10_v3:560538-563353(+) | length=889	3.68	3.15	1	102.6	9.14	Schizont
PF3D7_0404900	6-cysteine protein (P41) 04_v3:267244-268380(-) | length=378	3.66	3.97	1	43.1	8.32	Troph
PF3D7_1237700	conserved Plasmodium membrane protein, unknown function 12_v3:1572371-1573557(+) | length=210	3.66	5.71	1	23.6	9.61	Troph
PF3D7_1457000	signal peptide peptidase (SPP) 14_v3:2336649-2339153(-) | length=412	3.65	3.88	1	47.5	8.81	Schizont
PF3D7_1237700	conserved Plasmodium membrane protein, unknown function 12_v3:1572371-1573557(+) | length=210	3.64	5.71	1	23.6	9.61	Ring
PF3D7_0103200	nucleoside transporter 4 (NT4) 01_v3:140662-142219(-) | length=434	3.64	3.46	1	50	8.73	Troph
PF3D7_1409400	conserved Plasmodium membrane protein, unknown function 14_v3:365509-367027(-) | length=262	3.63	4.96	1	30.5	8.57	Schizont
PF3D7_1407800	plasmepsin IV (PM4) 14_v3:283086-284435(+) | length=449	3.61	5.12	1	51	5.54	Ring
PF3D7_0727400	proteasome subunit alpha type 5, putative 07_v3:1162710-1163831(+) | length=256	3.61	6.25	1	28.4	5.08	Troph
PF3D7_0922900	beta-ketoacyl-acyl carrier protein reductase (FabG) 09_v3:936868-938345(-) | length=301	3.61	4.32	1	33.3	9.26	Schizont
PF3D7_0316800	40S ribosomal protein S15A, putative 03_v3:677842-678474(+) | length=130	3.6	10.77	1	14.9	9.99	Schizont
PF3D7_1476300	Plasmodium exported protein (PHISTb), unknown function 14_v3:3139140-3140982(+) | length=572	3.59	2.1	1	68.1	6.64	Troph
PF3D7_1103100	60S acidic ribosomal protein P1, putative 11_v3:140048-140801(-) | length=118	3.59	13.56	1	13	4.6	Schizont
PF3D7_1476300	Plasmodium exported protein (PHISTb), unknown function 14_v3:3139140-3140982(+) | length=572	3.59	2.1	1	68.1	6.64	Schizont
PF3D7_1409400	conserved Plasmodium membrane protein, unknown function 14_v3:365509-367027(-) | length=262	3.58	4.96	1	30.5	8.57	Schizont
PF3D7_1465900	40S ribosomal protein S3, putative 14_v3:2684141-2685534(+) | length=221	3.57	5.88	1	24.7	10.18	Ring
PF3D7_1023900	chromodomain-helicase-DNA-binding protein 1 homolog, putative (CHD1) 10_v3:997475-1007461(-) | length=3328	3.57	0.66	1	381	6.33	Troph
PF3D7_0704200	tRNA m5C-methyltransferase, putative 07_v3:191309-194890(-) | length=1193	3.57	2.6	1	141.1	6.74	Schizont
PF3D7_1147900	conserved Plasmodium protein, unknown function 11_v3:1907055-1907708(-) | length=217	3.55	8.29	1	24.9	9.13	Ring
PF3D7_0907000	conserved Plasmodium protein, unknown function 09_v3:337564-337920(+) | length=80	3.54	18.75	1	9.5	4.68	Ring
PF3D7_0423700	early transcribed membrane protein 4 (ETRAMP4) 04_v3:1071435-1071845(-) | length=136	3.53	19.12	1	14.9	9.45	Troph
PF3D7_0801800	mannose-6-phosphate isomerase, putative 08_v3:119032-122067(-) | length=1011	3.53	1.19	1	117.6	7.14	Schizont
PF3D7_0213700	conserved protein, unknown function 02_v3:557048-557696(+) | length=154	3.52	7.79	1	17.8	6.51	Troph
PF3D7_1345700	isocitrate dehydrogenase (NADP), mitochondrial precursor (IDH) 13_v3:1828283-1829689(-) | length=468	3.51	2.78	1	53.6	8.54	Ring
PF3D7_1443900	heat shock protein 90, putative (HSP90) 14_v3:1797288-1800071(+) | length=927	3.5	1.62	1	106.9	5.5	Troph
PF3D7_0502900	mitochondrial inner membrane TIM10 associated protein, putative 05_v3:123332-123904(-) | length=82	3.5	26.83	1	9.6	5.99	Schizont
PF3D7_0627600	conserved Plasmodium protein, unknown function 06_v3:1104015-1105199(+) | length=394	3.5	5.08	1	46.5	6.89	Schizont
PF3D7_1338100	proteasome regulatory subunit, putative 13_v3:1542080-1543981(+) | length=503	3.5	4.17	1	59	8.59	Schizont
PF3D7_1402300	26S proteasome regulatory subunit (RPN6) 14_v3:85883-87883(-) | length=666	3.49	3.3	1	78.3	6.28	Ring
PF3D7_0701900	Plasmodium exported protein, unknown function 07_v3:79890-82943(-) | length=964	3.49	2.07	1	112.6	8.25	Troph
PF3D7_1474800	proteosome subunit alpha type 1, putative 14_v3:3067562-3068692(+) | length=254	3.49	5.91	1	28.8	5.67	Troph
PF3D7_1333700	histone H3 variant (CenH3) 13_v3:1379109-1379621(-) | length=170	3.47	27.65	1	19.6	10.7	Troph
PF3D7_0935800	cytoadherence linked asexual protein 9 (CLAG9) 09_v3:1413840-1419754(+) | length=1340	3.47	2.54	1	160.3	8.78	Schizont
PF3D7_0106300	calcium-transporting ATPase (ATP6) 01_v3:265208-269173(-) | length=1228	3.46	1.22	1	139.3	7.24	Troph
PF3D7_0109000	photosensitized INA-labeled protein 1, PhIL1, putative 01_v3:363318-363992(+) | length=224	3.46	7.14	1	25.5	4.93	Troph
PF3D7_1401400	early transcribed membrane protein 14.1 (ETRAMP14) 14_v3:53411-53734(-) | length=107	3.46	12.15	1	11.4	9.63	Schizont
PF3D7_0204700	hexose transporter (HT) 02_v3:205889-207403(-) | length=504	3.45	2.98	1	56.4	8.59	Ring
PF3D7_0826700	receptor for activated c kinase (RACK) 08_v3:1160164-1161708(-) | length=323	3.44	8.05	1	35.7	6.71	Troph
PF3D7_0405300	sequestrin (LISP2) 04_v3:282403-288297(-) | length=1964	3.44	2.75	1	233.6	5.68	Troph
PF3D7_1211300	DNA helicase MCM8, putative (MCM8) 12_v3:498524-502229(-) | length=1135	3.44	1.94	1	132.5	8.72	Troph
PF3D7_1233600	asparagine and aspartate rich protein 1 (AARP1) 12_v3:1385707-1402218(+) | length=5439	3.44	1.07	1	645.9	6.43	Troph
PF3D7_0204700	hexose transporter (HT) 02_v3:205889-207403(-) | length=504	3.43	2.98	1	56.4	8.59	Troph
PF3D7_0624000	hexokinase (HK) 06_v3:981066-982547(+) | length=493	3.43	3.65	1	55.2	7.09	Troph
PF3D7_1446200	M17 leucyl aminopeptidase (LAP) 14_v3:1893200-1895017(-) | length=605	3.42	1.98	1	67.8	8.6	Ring
PF3D7_0811400	conserved protein, unknown function 08_v3:575986-578370(+) | length=608	3.42	3.78	1	71.3	5.57	Schizont
PF3D7_0708400	heat shock protein 90 (HSP90) 07_v3:381592-384614(+) | length=745	3.41	3.22	1	86.1	5.01	Troph
PF3D7_1018800	conserved protein, unknown function 10_v3:750215-752665(+) | length=708	3.4	2.4	1	85.5	9.47	Schizont
PF3D7_1352500	thioredoxin-related protein, putative 13_v3:2093365-2094337(-) | length=208	3.39	5.77	2	24	9.38	Ring
PF3D7_1312600	branched-chain alpha keto-acid dehydrogenase, putative 13_v3:529976-531265(+) | length=429	3.39	5.36	1	49.8	7.49	Troph
PF3D7_1117300	conserved Plasmodium protein, unknown function 11_v3:662000-662386(+) | length=128	3.39	10.16	1	15.3	9.73	Troph
PF3D7_0413900	ubiquitin carboxyl-terminal hydrolase 13, putative (USP13) 04_v3:623168-626226(-) | length=853	3.39	4.34	1	98.4	5.34	Schizont
PF3D7_1016300	glycophorin binding protein (GBP) 10_v3:650898-653567(-) | length=824	3.38	20.75	1	95.8	5.14	Troph
PF3D7_1410700	conserved Plasmodium protein, unknown function 14_v3:429690-430861(-) | length=334	3.38	2.99	1	39.8	8.37	Troph
PF3D7_1010700	dolichyl-phosphate-mannose protein mannosyltransferase, putative 10_v3:422961-424365(+) | length=223	3.37	13.45	2	25.7	6.98	Ring
PF3D7_1019400	60S ribosomal protein L30e, putative 10_v3:786503-787008(+) | length=108	3.37	12.04	1	11.8	9.39	Ring
PF3D7_0505100	conserved Plasmodium protein, unknown function 05_v3:220839-229253(+) | length=2754	3.37	0.76	1	328.5	7.44	Schizont
PF3D7_0202000	knob-associated histidine-rich protein (KAHRP) 02_v3:103385-105796(-) | length=654	3.37	9.48	1	71.3	9.09	Schizont
PF3D7_0532100	early transcribed membrane protein 5 (ETRAMP5) 05_v3:1301224-1301769(+) | length=181	3.36	7.18	1	19	5.41	Ring
PF3D7_1400200	rifin (RIF) 14_v3:7208-8538(-) | length=364	3.36	3.3	1	40.8	8.9	Ring
PF3D7_1212500	glycerol-3-phosphate acyltransferase (GAT) 12_v3:552102-553853(-) | length=583	3.36	3.43	1	66.9	8.59	Ring
PF3D7_1134100	protein disulfide isomerase (PDI-11) 11_v3:1323043-1324314(-) | length=423	3.36	2.6	1	49.2	8.85	Schizont
PF3D7_0913900	arginine--tRNA ligase, putative 09_v3:594272-597234(-) | length=943	3.36	2.65	1	113.3	9.28	Schizont
PF3D7_1034400	flavoprotein subunit of succinate dehydrogenase (SDHA) 10_v3:1367294-1369189(-) | length=631	3.35	2.22	1	70.6	8.21	Troph
PF3D7_1002600	conserved Plasmodium protein, unknown function 10_v3:125939-127600(+) | length=553	3.35	6.51	1	66.4	9.69	Schizont
PF3D7_1150000	rifin (RIF) 11_v3:2012989-2014316(+) | length=369	3.35	18.16	1	40.6	8.75	Schizont
PF3D7_0505700	conserved Plasmodium membrane protein, unknown function 05_v3:247801-250575(-) | length=924	3.34	1.52	1	112.6	6.38	Ring
PF3D7_1035500	merozoite surface protein 6 (MSP6) 10_v3:1407276-1408391(+) | length=371	3.34	4.31	1	42.3	4.39	Schizont
PF3D7_0516200	40S ribosomal protein S14, putative 05_v3:675809-676614(-) | length=151	3.33	8.61	1	16.1	10.49	Ring
PF3D7_0926800	conserved Plasmodium protein, unknown function 09_v3:1092844-1096521(-) | length=1225	3.33	2.04	1	144.9	8.34	Troph
PF3D7_0413600	26S proteasome AAA-ATPase subunit RPT3, putative 04_v3:616914-618350(-) | length=392	3.33	8.42	1	44.6	7.47	Schizont
PF3D7_1401400	early transcribed membrane protein 14.1 (ETRAMP14) 14_v3:53411-53734(-) | length=107	3.33	12.15	1	11.4	9.63	Schizont
PF3D7_1311500	26S proteasome regulatory subunit 7, putative 13_v3:489927-491609(-) | length=420	3.32	3.1	1	46.8	6.7	Ring
PF3D7_0829500	conserved Plasmodium protein, unknown function 08_v3:1260048-1266698(-) | length=2216	3.32	0.99	1	268.1	10.07	Schizont
PF3D7_1135100	protein phosphatase, putative 11_v3:1374592-1376661(-) | length=689	3.31	1.6	1	79.9	7.12	Troph
PF3D7_1221000	histone-lysine N-methyltransferase, H3 lysine-4 specific (SET10) 12_v3:836912-843901(-) | length=2329	3.31	1.29	1	270.9	6.13	Troph
PF3D7_1346100	Sec61 alpha subunit, PfSec61 (SEC61) 13_v3:1843376-1844897(+) | length=472	3.3	2.54	1	52.2	8.63	Troph
PF3D7_0805200	conserved Plasmodium protein, unknown function 08_v3:290902-291183(+) | length=93	3.28	12.9	1	10.3	4.7	Ring
PF3D7_0919100	DnaJ protein, putative 09_v3:786156-788212(+) | length=370	3.28	4.86	1	43.2	8.7	Troph
PF3D7_0505700	conserved Plasmodium membrane protein, unknown function 05_v3:247801-250575(-) | length=924	3.28	2.6	1	112.6	6.38	Schizont
PF3D7_1451800	sortilin, putative 14_v3:2123461-2126599(+) | length=895	3.27	2.01	1	102.2	6.65	Troph
PF3D7_0717600	conserved Plasmodium protein, unknown function 07_v3:758720-762877(-) | length=1053	3.27	1.71	1	125.4	8.02	Schizont
PF3D7_0422400	40S ribosomal protein S19, putative 04_v3:1026648-1027399(+) | length=170	3.26	5.88	1	19.7	10.17	Ring
PF3D7_1409200.2	conserved Plasmodium protein, unknown function 14_v3:360656-361539(-) | length=186	3.26	12.37	1	22	8.24	Troph
PF3D7_1471100	exported protein 2 (EXP2) 14_v3:2905163-2906565(-) | length=287	3.25	11.85	1	33.4	5.27	Ring
PF3D7_1360800	falcilysin (FLN) 13_v3:2435343-2438924(+) | length=1193	3.25	1.76	1	138.8	7.01	Ring
PF3D7_1130200	60S ribosomal protein P0 (PfP0) 11_v3:1165221-1166171(+) | length=316	3.25	3.8	1	34.9	6.71	Ring
PF3D7_1330800	conserved Plasmodium protein, unknown function 13_v3:1294615-1296966(+) | length=596	3.24	2.68	1	68	5.27	Ring
PF3D7_1216200	glycerol-3-phosphate dehydrogenase, putative 12_v3:648889-650552(+) | length=367	3.24	6.27	1	41.2	7.33	Ring
PF3D7_0516200	40S ribosomal protein S14, putative 05_v3:675809-676614(-) | length=151	3.24	8.61	1	16.1	10.49	Troph
PF3D7_1103700	casein kinase II beta chain (CK2beta1) 11_v3:160115-160852(+) | length=245	3.24	9.8	1	28.3	7.4	Troph
PF3D7_1360800	falcilysin (FLN) 13_v3:2435343-2438924(+) | length=1193	3.24	2.43	2	138.8	7.01	Schizont
PF3D7_0925900	conserved Plasmodium protein, unknown function 09_v3:1040713-1041516(+) | length=217	3.23	11.06	1	24.7	5.63	Ring
PF3D7_1460700	60S ribosomal protein L27, putative 14_v3:2475501-2476473(-) | length=146	3.23	8.9	1	16.7	10.23	Troph
PF3D7_1459400	conserved Plasmodium protein, unknown function 14_v3:2433361-2434383(-) | length=340	3.22	5	2	40	9.57	Ring
PF3D7_0720400	ferrodoxin reductase-like protein 07_v3:882936-884988(+) | length=642	3.22	2.34	1	72.7	8.7	Schizont
PF3D7_0805200	conserved Plasmodium protein, unknown function 08_v3:290902-291183(+) | length=93	3.21	12.9	1	10.3	4.7	Troph
PF3D7_0907000	conserved Plasmodium protein, unknown function 09_v3:337564-337920(+) | length=80	3.21	18.75	1	9.5	4.68	Schizont
PF3D7_0708400	heat shock protein 90 (HSP90) 07_v3:381592-384614(+) | length=745	3.21	3.62	1	86.1	5.01	Schizont
PF3D7_0529800	conserved Plasmodium protein, unknown function 05_v3:1213533-1219376(+) | length=1906	3.2	1.31	1	225.4	6.34	Schizont
PF3D7_1143200	DnaJ protein, putative 11_v3:1729793-1730899(+) | length=321	3.19	6.54	1	39.3	9.63	Ring
PF3D7_1015600	heat shock protein 60 (HSP60) 10_v3:627044-629040(-) | length=580	3.19	2.07	1	62.5	7.12	Ring
PF3D7_1419200	conserved Plasmodium protein, unknown function 14_v3:797709-800135(-) | length=671	3.19	1.94	1	80.2	9.52	Troph
PF3D7_0316800	40S ribosomal protein S15A, putative 03_v3:677842-678474(+) | length=130	3.18	10.77	1	14.9	9.99	Troph
PF3D7_1231900	conserved Plasmodium protein, unknown function 12_v3:1321980-1325240(+) | length=1086	3.18	2.49	1	130.7	8.51	Schizont
PF3D7_1105600	translocon component PTEX88 (PTEX88) 11_v3:241184-243517(-) | length=777	3.17	3.6	1	90.7	7.94	Troph
PF3D7_1323200	vacuolar ATP synthase subunit g, putative 13_v3:968110-968798(-) | length=123	3.17	9.76	1	14.2	8.21	Schizont
PF3D7_1460400	ubiquitin carboxyl-terminal hydrolase isozyme L3 (UCHL3) 14_v3:2461321-2463104(+) | length=232	3.17	10.78	1	26.9	5.03	Schizont
PF3D7_0519200	vacuolar ATP synthetase 05_v3:791719-792936(-) | length=165	3.16	29.7	2	17.1	8.29	Troph
PF3D7_1461800	conserved Plasmodium protein, unknown function 14_v3:2504149-2512505(+) | length=2739	3.16	0.99	1	324.7	6.74	Schizont
PF3D7_1024700	conserved Plasmodium protein, unknown function 10_v3:1030044-1031534(+) | length=496	3.16	2.82	1	59.6	9.45	Schizont
PF3D7_0922500	phosphoglycerate kinase (PGK) 09_v3:913230-914480(+) | length=416	3.15	2.88	1	45.4	7.83	Ring
PF3D7_0524100	conserved Plasmodium protein, unknown function 05_v3:1004237-1008108(+) | length=1243	3.15	2.82	1	147.7	8.16	Troph
PF3D7_0102200	ring-infected erythrocyte surface antigen (RESA) 01_v3:98819-102282(+) | length=1085	3.15	1.47	1	126.4	4.48	Troph
PF3D7_1335900	sporozoite surface protein 2 (TRAP) 13_v3:1464895-1466619(-) | length=574	3.15	2.79	1	64.7	5.07	Schizont
PF3D7_0727400	proteasome subunit alpha type 5, putative 07_v3:1162710-1163831(+) | length=256	3.14	6.25	1	28.4	5.08	Troph
PF3D7_1416200	metacaspase-like protein (MCA3) 14_v3:650503-657345(-) | length=2280	3.14	1.32	1	264.8	9.28	Troph
PF3D7_0811400	conserved protein, unknown function 08_v3:575986-578370(+) | length=608	3.14	3.45	1	71.3	5.57	Schizont
PF3D7_0413500	phosphoglucomutase-2 (PGM2) 04_v3:615356-616243(+) | length=295	3.14	8.81	1	35.2	9.5	Schizont
PF3D7_0208400	conserved Plasmodium protein, unknown function 02_v3:343308-349340(-) | length=2010	3.14	0.85	1	241.6	9.57	Schizont
PF3D7_0718000	dynein heavy chain, putative 07_v3:776141-795637(-) | length=5846	3.14	0.94	1	698.4	8.48	Schizont
PF3D7_1018000	tRNA pseudouridine synthase, putative 10_v3:718454-720136(+) | length=560	3.13	1.79	1	66.3	9.64	Ring
PF3D7_1136300	tudor staphylococcal nuclease (TSN) 11_v3:1422744-1426201(+) | length=1098	3.13	1.09	1	128.5	8.62	Troph
PF3D7_0402000	Plasmodium exported protein (PHISTa), unknown function 04_v3:114601-116058(-) | length=428	3.13	4.21	1	49.7	9.5	Troph
PF3D7_1118300	insulinase, putative 11_v3:694655-699121(+) | length=1488	3.13	1.14	1	173.5	5.43	Schizont
PF3D7_1204900	probable protein, unknown function 12_v3:217184-218239(+) | length=130	3.13	20.77	1	15.3	9.26	Schizont
PF3D7_1416100	root hair defective 3 GTP-binding protein (RHD3) homolog, putative 14_v3:645641-648454(-) | length=937	3.13	2.77	1	110.5	7.55	Schizont
PF3D7_1440500	allantoicase, putative 14_v3:1654047-1655708(+) | length=553	3.12	3.07	1	64.8	7.88	Ring
PF3D7_0510100	conserved Plasmodium protein, unknown function 05_v3:422746-430353(-) | length=2535	3.12	0.59	1	297.4	6.51	Ring
PF3D7_0309500	asparagine synthetase, putative 03_v3:402933-405440(+) | length=610	3.12	2.13	1	69.8	7.25	Troph
PF3D7_0935900	ring-exported protein 1 (REX1) 09_v3:1420483-1422807(-) | length=713	3.12	2.52	1	83	5.59	Schizont
PF3D7_1102800	early transcribed membrane protein 11.2 (ETRAMP11.2) 11_v3:131703-131987(-) | length=94	3.11	30.85	1	10.2	9.99	Ring
PF3D7_1469200	shewanella-like protein phosphatase 1, putative (SHLP1) 14_v3:2838913-2839989(-) | length=358	3.11	3.91	1	42.3	9.51	Schizont
PF3D7_0922500	phosphoglycerate kinase (PGK) 09_v3:913230-914480(+) | length=416	3.1	2.88	1	45.4	7.83	Ring
PF3D7_1129100	parasitophorous vacuolar protein 1 (PV1) 11_v3:1125952-1127310(+) | length=452	3.1	2.43	1	51.9	5.07	Troph
PF3D7_0929200	RNA binding protein, putative 09_v3:1167842-1169577(+) | length=289	3.1	10.73	1	33.6	9.1	Schizont
PF3D7_1363800	conserved Plasmodium membrane protein, unknown function 13_v3:2556025-2559547(+) | length=681	3.09	2.5	1	81.4	6.46	Ring
PF3D7_1422700	conserved Plasmodium protein, unknown function 14_v3:913819-917391(+) | length=1190	3.09	2.52	1	140.4	5.85	Ring
PF3D7_1022000	RNA binding protein, putative 10_v3:919772-924213(+) | length=1426	3.09	2.1	1	167.1	8.68	Troph
PF3D7_0214400	conserved Plasmodium protein, unknown function 02_v3:586765-589051(-) | length=619	3.08	2.75	1	73.7	5.72	Ring
PF3D7_1460700	60S ribosomal protein L27, putative 14_v3:2475501-2476473(-) | length=146	3.08	8.22	1	16.7	10.23	Ring
PF3D7_1025100	glucosamine-fructose-6-phosphate aminotransferase, putative 10_v3:1052844-1055333(+) | length=829	3.08	3.62	1	93.6	8.84	Ring
PF3D7_1460700	60S ribosomal protein L27, putative 14_v3:2475501-2476473(-) | length=146	3.08	8.22	1	16.7	10.23	Ring
PF3D7_1409200.2	conserved Plasmodium protein, unknown function 14_v3:360656-361539(-) | length=186	3.08	15.05	1	22	8.24	Troph
PF3D7_1429400	rRNA (adenosine-2'-O-)-methyltransferase, putative 14_v3:1155355-1163694(+) | length=2779	3.07	1.33	1	332.7	8.35	Schizont
PF3D7_0404900	6-cysteine protein (P41) 04_v3:267244-268380(-) | length=378	3.06	3.97	1	43.1	8.32	Ring
PF3D7_0813300	conserved Plasmodium protein, unknown function 08_v3:656078-657630(+) | length=315	3.06	6.03	1	36.2	4.26	Schizont
PF3D7_0806100	conserved Plasmodium protein, unknown function 08_v3:330651-332678(+) | length=675	3.05	2.22	1	80.2	9.42	Ring
PF3D7_1132800	aquaglyceroporin (AQP) 11_v3:1271204-1271980(+) | length=258	3.05	3.88	1	28.3	7.36	Ring
PF3D7_1202300	dynein heavy chain, putative 12_v3:119402-141499(+) | length=5718	3.04	0.3	1	689.7	9.01	Ring
PF3D7_1229800	myosin D (MyoD) 12_v3:1219136-1226465(-) | length=2274	3.04	0.84	1	270.6	8.29	Ring
PF3D7_0501100.2	heat shock protein 40, type II (HSP40) 05_v3:58037-59726(-) | length=390	3.03	2.56	1	44.9	6.58	Ring
PF3D7_1037300	ADP/ATP transporter on adenylate translocase 10_v3:1477940-1478845(-) | length=301	3.03	4.32	1	33.7	9.66	Ring
PF3D7_1215300	10 kDa chaperonin (CPN10) 12_v3:629009-629667(-) | length=103	3.03	15.53	1	11.1	5.52	Troph
PF3D7_1124600	ethanolamine kinase (EK) 11_v3:970105-971376(-) | length=423	3.03	4.73	1	49.9	5.81	Schizont
PF3D7_1432900	SF-assemblin, putative 14_v3:1296173-1297211(-) | length=269	3.03	7.43	1	31.2	5.22	Schizont
PF3D7_1342600	myosin A (MyoA) 13_v3:1673699-1676539(+) | length=818	3.02	6.48	1	92.2	8.16	Ring
PF3D7_0213700	conserved protein, unknown function 02_v3:557048-557696(+) | length=154	3.02	9.74	1	17.8	6.51	Schizont
PF3D7_1246200	actin I (ACT1) 12_v3:1920784-1921914(+) | length=376	3.02	4.26	1	41.8	5.34	Schizont
PF3D7_0919400	protein disulfide isomerase (PDI9) 09_v3:795539-797470(+) | length=515	3.02	6.6	1	61	6.04	Schizont
PF3D7_1116800	heat shock protein 101 (HSP101) 11_v3:636094-639511(-) | length=906	3.01	3.42	1	102.8	9.14	Schizont
PF3D7_1412400	conserved Plasmodium protein, unknown function 14_v3:493971-504345(-) | length=3218	3.01	0.65	1	390.4	9.16	Schizont
PF3D7_1438100	secretory complex protein 62 (SEC62) 14_v3:1541359-1542872(-) | length=377	3	4.77	1	43.9	7.68	Ring
PF3D7_1232100	60 kDa chaperonin (CPN60) 12_v3:1328311-1331371(-) | length=718	3	2.09	1	81.4	5.11	Ring
PF3D7_1035700	duffy binding-like merozoite surface protein (DBLMSP) 10_v3:1413200-1415293(+) | length=697	2.99	1.58	1	80.2	5.1	Troph
PF3D7_0413900	ubiquitin carboxyl-terminal hydrolase 13, putative (USP13) 04_v3:623168-626226(-) | length=853	2.99	4.34	1	98.4	5.34	Schizont
PF3D7_0525500	conserved Plasmodium protein, unknown function 05_v3:1059918-1065509(-) | length=1863	2.99	1.4	1	220.8	8.95	Schizont
PF3D7_0711500	regulator of chromosome condensation, putative 07_v3:505245-507311(+) | length=688	2.99	2.76	1	78.8	6.89	Schizont
PF3D7_1401400	early transcribed membrane protein 14.1 (ETRAMP14) 14_v3:53411-53734(-) | length=107	2.98	12.15	1	11.4	9.63	Ring
PF3D7_1113100	protein tyrosine phosphatase (PRL) 11_v3:511105-511761(-) | length=218	2.98	4.13	1	25.1	8.16	Ring
PF3D7_0607700	conserved Plasmodium protein, unknown function 06_v3:320740-328998(+) | length=2752	2.98	0.69	1	324.8	7.06	Troph
PF3D7_1462300	conserved Plasmodium protein, unknown function 14_v3:2524921-2528994(-) | length=1357	2.98	1.11	1	161.1	6.42	Schizont
PF3D7_1019400	60S ribosomal protein L30e, putative 10_v3:786503-787008(+) | length=108	2.97	12.04	1	11.8	9.39	Troph
PF3D7_1033700	bromodomain protein, putative 10_v3:1348433-1350280(+) | length=488	2.97	4.71	1	55.9	5.68	Schizont
PF3D7_1123900	splicing factor, putative 11_v3:945470-946148(+) | length=145	2.96	13.1	1	16	5.16	Ring
PF3D7_1460600	inner membrane complex protein, putative 14_v3:2473758-2474204(+) | length=148	2.96	8.78	1	17.1	6.14	Ring
PF3D7_1453800	glucose-6-phosphate dehydrogenase-6-phosphogluconolactonase (G6PDH) 14_v3:2209792-2212524(-) | length=910	2.96	1.1	1	106.9	6.86	Troph
PF3D7_1024700	conserved Plasmodium protein, unknown function 10_v3:1030044-1031534(+) | length=496	2.96	2.82	1	59.6	9.45	Troph
PF3D7_0316600	formate-nitrite transporter, putative 03_v3:669302-670873(-) | length=309	2.96	3.56	1	34.4	8.5	Schizont
PF3D7_0502900	mitochondrial inner membrane TIM10 associated protein, putative 05_v3:123332-123904(-) | length=82	2.96	26.83	1	9.6	5.99	Schizont
PF3D7_1225900	conserved Plasmodium protein, unknown function 12_v3:1050280-1052400(-) | length=706	2.96	2.27	1	83.9	9.66	Schizont
PF3D7_1318800	secretory complex protein 63 (SEC63) 13_v3:774790-776745(-) | length=651	2.95	2.46	1	75.8	6.7	Ring
PF3D7_0823800	DnaJ protein, putative 08_v3:1043813-1045780(+) | length=655	2.95	1.68	1	76.6	9.23	Ring
PF3D7_1318800	secretory complex protein 63 (SEC63) 13_v3:774790-776745(-) | length=651	2.95	3.23	1	75.8	6.7	Schizont
PF3D7_1011800	QF122 antigen 10_v3:455398-458817(+) | length=1139	2.95	1.14	1	131.5	9.16	Schizont
PF3D7_0811900	RNA binding protein, putative 08_v3:596190-600328(+) | length=1176	2.94	1.28	1	140	6.67	Schizont
PF3D7_1474800	proteosome subunit alpha type 1, putative 14_v3:3067562-3068692(+) | length=254	2.93	4.72	1	28.8	5.67	Ring
PF3D7_0100100	erythrocyte membrane protein 1, PfEMP1 (VAR) 01_v3:29510-37126(+) | length=2163	2.93	0.88	1	245.7	5.59	Troph
PF3D7_1239700	cell division protein FtsH, putative 12_v3:1655487-1658129(+) | length=880	2.93	2.61	1	100.9	8.68	Troph
PF3D7_1410600	eukaryotic translation initiation factor 2 gamma subunit, putative 14_v3:427191-428588(+) | length=465	2.93	4.52	1	51.2	7.94	Troph
PF3D7_1311800	M1-family alanyl aminopeptidase (M1AAP) 13_v3:501790-505047(+) | length=1085	2.93	1.94	1	126	7.56	Schizont
PF3D7_1116000	rhoptry neck protein 4 (RON4) 11_v3:602983-606918(-) | length=1201	2.92	3.5	1	135.5	5.58	Troph
PF3D7_0624600	SNF2 helicase, putative (ISWI) 06_v3:999524-1007683(+) | length=2719	2.92	0.48	1	315.4	6.98	Troph
PF3D7_0510100	conserved Plasmodium protein, unknown function 05_v3:422746-430353(-) | length=2535	2.92	0.59	1	297.4	6.51	Troph
PF3D7_0931700	conserved Plasmodium protein, unknown function 09_v3:1270155-1272656(+) | length=715	2.92	8.39	1	85.2	5.48	Schizont
PF3D7_0628300	choline/ethanolaminephosphotransferase, putative (CEPT) 06_v3:1170813-1173696(-) | length=391	2.92	5.12	1	45.1	9.36	Schizont
PF3D7_0726400	conserved Plasmodium membrane protein, unknown function 07_v3:1108831-1124492(-) | length=4944	2.92	0.36	1	598.9	7.84	Schizont
PF3D7_1409400	conserved Plasmodium membrane protein, unknown function 14_v3:365509-367027(-) | length=262	2.91	4.96	1	30.5	8.57	Ring
PF3D7_0912400	conserved Plasmodium protein, unknown function 09_v3:551426-553167(-) | length=446	2.91	2.47	1	52.7	9.14	Schizont
PF3D7_1237700	conserved Plasmodium membrane protein, unknown function 12_v3:1572371-1573557(+) | length=210	2.91	5.71	1	23.6	9.61	Schizont
PF3D7_1354300	large subunit rRNA methyltransferase, putative 13_v3:2164239-2167416(-) | length=1019	2.91	1.47	1	120.2	8.98	Schizont
PF3D7_0904800	replication protein A1, small fragment 09_v3:222271-224156(+) | length=484	2.91	5.99	1	56.2	7.71	Schizont
PF3D7_1000200	rifin (RIF) 10_v3:38050-39395(-) | length=371	2.9	12.94	1	41.4	8.57	Troph
PF3D7_0516200	40S ribosomal protein S14, putative 05_v3:675809-676614(-) | length=151	2.9	8.61	1	16.1	10.49	Schizont
PF3D7_0608310	sorting assembly machinery 50 kDa subunit, putative (SAM50) 06_v3:348010-349371(+) | length=453	2.9	3.09	1	53.7	9	Schizont
PF3D7_1311500	26S proteasome regulatory subunit 7, putative 13_v3:489927-491609(-) | length=420	2.89	3.1	1	46.8	6.7	Ring
PF3D7_1037100	pyruvate kinase 2 (PyKII) 10_v3:1469990-1472227(-) | length=745	2.89	2.15	1	86.6	7.96	Troph
PF3D7_1453800	glucose-6-phosphate dehydrogenase-6-phosphogluconolactonase (G6PDH) 14_v3:2209792-2212524(-) | length=910	2.89	1.87	1	106.9	6.86	Schizont
PF3D7_0629200	DnaJ protein, putative 06_v3:1199853-1200995(-) | length=380	2.88	3.95	1	44.6	8.06	Ring
PF3D7_0106800	Rab GTPase 5c (RAB5c) 01_v3:286951-288918(+) | length=214	2.88	5.14	1	24.3	7.33	Troph
PF3D7_0903400	DEAD/DEAH box helicase, putative 09_v3:151700-159541(-) | length=2536	2.88	0.67	1	300.7	6.93	Troph
PF3D7_1126700	conserved Plasmodium protein, unknown function 11_v3:1040790-1046087(-) | length=926	2.88	2.16	1	110	6.6	Troph
PF3D7_0113400	Plasmodium exported protein, unknown function 01_v3:508252-509748(-) | length=431	2.88	2.78	1	53.6	5.53	Troph
PF3D7_0316800	40S ribosomal protein S15A, putative 03_v3:677842-678474(+) | length=130	2.88	10.77	1	14.9	9.99	Schizont
PF3D7_0922800	conserved Plasmodium protein, unknown function 09_v3:922292-935372(-) | length=4255	2.88	0.45	1	516.1	9.19	Schizont
PF3D7_0316600	formate-nitrite transporter, putative 03_v3:669302-670873(-) | length=309	2.87	3.56	1	34.4	8.5	Ring
PF3D7_0922500	phosphoglycerate kinase (PGK) 09_v3:913230-914480(+) | length=416	2.87	2.88	1	45.4	7.83	Troph
PF3D7_1306200	conserved Plasmodium protein, unknown function 13_v3:289564-291000(-) | length=478	2.87	2.93	1	56.8	9.51	Schizont
PF3D7_1014600	transcriptional coactivator ADA2 (ADA2) 10_v3:581354-589090(-) | length=2578	2.87	0.81	1	300.1	8.65	Schizont
PF3D7_1366500	nucleoside diphosphate kinase (NDK) 13_v3:2661573-2662022(+) | length=149	2.86	9.4	1	17	8.94	Ring
PF3D7_0821900	conserved Plasmodium protein, unknown function 08_v3:977432-978188(-) | length=107	2.86	17.76	1	13.1	8.94	Ring
PF3D7_1105600	translocon component PTEX88 (PTEX88) 11_v3:241184-243517(-) | length=777	2.86	2.96	1	90.7	7.94	Troph
PF3D7_1320600	Rab GTPase 11a (RAB11a) 13_v3:847090-848383(+) | length=216	2.85	5.56	1	24.7	8.91	Ring
PF3D7_1222700	glideosome-associated protein 45 (GAP45) 12_v3:918722-919336(+) | length=204	2.85	14.71	2	23.6	4.53	Schizont
PF3D7_1440600	conserved Plasmodium protein, unknown function 14_v3:1656434-1659740(+) | length=463	2.85	5.18	1	55.5	9.06	Schizont
PF3D7_1436800	ATP-dependent Clp protease proteolytic subunit (ClpR) 14_v3:1498758-1499492(-) | length=244	2.84	6.15	1	28.3	9.06	Schizont
PF3D7_1311500	26S proteasome regulatory subunit 7, putative 13_v3:489927-491609(-) | length=420	2.84	3.1	1	46.8	6.7	Schizont
PF3D7_1345100	thioredoxin 2 (TRX2) 13_v3:1809736-1810521(-) | length=157	2.83	7.01	1	18.6	9.76	Ring
PF3D7_1424100	60S ribosomal protein L5, putative 14_v3:973853-975543(-) | length=294	2.83	5.1	1	34	9.77	Ring
PF3D7_0609600	probable protein, unknown function 06_v3:408041-412002(+) | length=1257	2.83	1.67	1	151.5	9.45	Schizont
PF3D7_0103200	nucleoside transporter 4 (NT4) 01_v3:140662-142219(-) | length=434	2.82	3.46	1	50	8.73	Ring
PF3D7_0507500	subtilisin-like protease 1 (SUB1) 05_v3:307490-309556(-) | length=688	2.82	4.36	1	77.6	6.04	Schizont
PF3D7_1105000	histone H4 (H4) 11_v3:221818-222129(-) | length=103	2.82	11.65	1	11.4	11.22	Schizont
PF3D7_1338100	proteasome regulatory subunit, putative 13_v3:1542080-1543981(+) | length=503	2.81	4.17	1	59	8.59	Troph
PF3D7_1404900	conserved Plasmodium protein, unknown function 14_v3:170000-170893(+) | length=297	2.81	6.06	1	34.7	8.05	Troph
PF3D7_0629500	amino acid transporter, putative 06_v3:1213948-1216005(-) | length=606	2.8	5.12	1	68.8	9.61	Ring
PF3D7_0807300	Rab GTPase 18 (RAB18) 08_v3:381564-382847(+) | length=201	2.79	5.47	1	23.1	7.96	Ring
PF3D7_0503400	actin-depolymerizing factor 1 (ADF1) 05_v3:140710-141471(+) | length=122	2.79	10.66	1	13.7	7.78	Ring
PF3D7_1408000	plasmepsin II 14_v3:293471-294832(+) | length=453	2.79	2.87	1	51.4	5.59	Troph
PF3D7_0935900	ring-exported protein 1 (REX1) 09_v3:1420483-1422807(-) | length=713	2.78	2.52	1	83	5.59	Troph
PF3D7_1442700	conserved Plasmodium protein, unknown function 14_v3:1742113-1749790(+) | length=2511	2.78	0.92	1	300.8	9.17	Troph
PF3D7_0906000	RNB-like protein, putative 09_v3:298665-304179(-) | length=1797	2.78	0.83	1	213.7	8.81	Schizont
PF3D7_0211800	asparagine--tRNA ligase, putative 02_v3:475242-477074(+) | length=610	2.77	1.64	1	70.5	6.65	Schizont
PF3D7_1129000	spermidine synthase (SpdSyn) 11_v3:1121930-1123377(+) | length=321	2.76	4.36	1	36.6	7.75	Ring
PF3D7_1474600	conserved Plasmodium membrane protein, unknown function 14_v3:3060864-3062634(+) | length=394	2.76	2.79	1	46.2	8.66	Troph
PF3D7_1465500	potassium channel protein (K2) 14_v3:2650755-2655140(+) | length=1461	2.76	0.75	1	174.1	9.52	Troph
PF3D7_1459400	conserved Plasmodium protein, unknown function 14_v3:2433361-2434383(-) | length=340	2.76	3.53	1	40	9.57	Schizont
PF3D7_1343700	kelch protein, putative 13_v3:1724817-1726997(-) | length=726	2.76	2.89	1	83.6	5.91	Schizont
PF3D7_0830400	conserved Plasmodium protein, unknown function 08_v3:1294022-1294722(+) | length=137	2.75	23.36	1	15.9	10.08	Ring
PF3D7_1222700	glideosome-associated protein 45 (GAP45) 12_v3:918722-919336(+) | length=204	2.75	7.35	1	23.6	4.53	Troph
PF3D7_0309200	serine/threonine protein kinase, putative (ARK2) 03_v3:389137-394604(-) | length=1650	2.75	2.18	1	193.7	9.09	Troph
PF3D7_0805200	conserved Plasmodium protein, unknown function 08_v3:290902-291183(+) | length=93	2.75	12.9	1	10.3	4.7	Schizont
PF3D7_1008900	adenylate kinase (AK1) 10_v3:369199-370225(-) | length=242	2.75	4.55	1	27.6	8.85	Schizont
PF3D7_1434500	dynein-related AAA-type ATPase, putative 14_v3:1378348-1402665(-) | length=8105	2.75	0.22	1	970.4	7.87	Schizont
PF3D7_1407900	plasmepsin I (PMI) 14_v3:288297-289655(+) | length=452	2.74	2.43	1	51.4	7.2	Ring
PF3D7_0935800	cytoadherence linked asexual protein 9 (CLAG9) 09_v3:1413840-1419754(+) | length=1340	2.74	2.16	1	160.3	8.78	Troph
PF3D7_1319600	conserved Plasmodium protein, unknown function 13_v3:810187-815088(+) | length=1633	2.74	1.29	1	193.7	7.3	Troph
PF3D7_1457900	conserved Plasmodium protein, unknown function 14_v3:2375579-2385946(+) | length=3455	2.73	0.35	1	419.1	9.36	Schizont
PF3D7_0302200	cytoadherence linked asexual protein 3.2 (CLAG3.2) 03_v3:119458-124735(+) | length=1416	2.72	0.78	1	167.4	7.15	Ring
PF3D7_1144800	conserved Plasmodium protein, unknown function 11_v3:1774750-1776726(+) | length=658	2.72	1.98	1	78.1	8.5	Ring
PF3D7_1460700	60S ribosomal protein L27, putative 14_v3:2475501-2476473(-) | length=146	2.72	8.22	1	16.7	10.23	Troph
PF3D7_1454500	nifU protein, putative 14_v3:2238394-2238882(+) | length=162	2.72	10.49	1	18	8.95	Troph
PF3D7_1472200	histone deacetylase, putative 14_v3:2945662-2952551(+) | length=2251	2.72	1.07	1	268.7	8.98	Troph
PF3D7_1410700	conserved Plasmodium protein, unknown function 14_v3:429690-430861(-) | length=334	2.72	2.99	1	39.8	8.37	Schizont
PF3D7_0424600	Plasmodium exported protein (PHISTb), unknown function 04_v3:1113345-1114486(-) | length=309	2.71	4.21	1	35.9	8.57	Ring
PF3D7_1019400	60S ribosomal protein L30e, putative 10_v3:786503-787008(+) | length=108	2.71	12.04	1	11.8	9.39	Troph
PF3D7_1016300	glycophorin binding protein (GBP) 10_v3:650898-653567(-) | length=824	2.71	20.75	1	95.8	5.14	Schizont
PF3D7_1234100	conserved Plasmodium protein, unknown function 12_v3:1414414-1426104(+) | length=3896	2.71	0.41	1	465.7	8.28	Schizont
PF3D7_1229400	macrophage migration inhibitory factor (MIF) 12_v3:1208912-1209542(+) | length=116	2.7	18.1	2	12.8	6.52	Ring
PF3D7_0807300	Rab GTPase 18 (RAB18) 08_v3:381564-382847(+) | length=201	2.68	5.47	1	23.1	7.96	Ring
PF3D7_1469200	shewanella-like protein phosphatase 1, putative (SHLP1) 14_v3:2838913-2839989(-) | length=358	2.68	4.19	1	42.3	9.51	Ring
PF3D7_0929200	RNA binding protein, putative 09_v3:1167842-1169577(+) | length=289	2.68	9.34	1	33.6	9.1	Troph
PF3D7_1107300	polyadenylate-binding protein-interacting protein 1, putative (PAIP1) 11_v3:301283-311287(-) | length=3334	2.68	0.93	1	381.6	7.05	Troph
PF3D7_1226900	conserved Plasmodium protein, unknown function 12_v3:1088536-1090023(-) | length=495	2.68	3.23	1	57.3	9.13	Troph
PF3D7_0934500	vacuolar ATP synthase subunit e, putative 09_v3:1350836-1351929(-) | length=235	2.68	20.85	2	27.2	9.06	Schizont
PF3D7_1123900	splicing factor, putative 11_v3:945470-946148(+) | length=145	2.67	13.1	1	16	5.16	Ring
PF3D7_0821000	conserved Plasmodium protein, unknown function 08_v3:948745-950899(+) | length=514	2.67	1.95	1	60.5	8.98	Troph
PF3D7_0903300	conserved Plasmodium membrane protein, unknown function 09_v3:140977-150588(+) | length=3203	2.67	0.97	1	380.7	9.19	Troph
PF3D7_0317300	conserved Plasmodium protein, unknown function 03_v3:699544-709728(-) | length=3394	2.67	0.5	1	402.7	4.83	Schizont
PF3D7_0517000	60S ribosomal protein L12, putative 05_v3:715765-716675(-) | length=165	2.67	9.7	1	18.1	9.51	Schizont
PF3D7_1014200	male gamete fusion factor HAP2, putative (HAP2) 10_v3:560538-563353(+) | length=889	2.66	3.15	1	102.6	9.14	Ring
PF3D7_0209800	ATP-dependent RNA helicase UAP56 (UAP56) 02_v3:404281-406355(-) | length=457	2.66	4.16	1	52.2	6	Ring
PF3D7_1341200	60S ribosomal protein L18, putative 13_v3:1633860-1634530(-) | length=184	2.66	5.43	1	21.7	10.62	Ring
PF3D7_1149000	antigen 332, DBL-like protein (Pf332) 11_v3:1950210-1968726(+) | length=6093	2.66	0.72	1	688.9	3.89	Troph
PF3D7_0518700	mRNA-binding protein PUF1 (PUF1) 05_v3:774075-780438(-) | length=1894	2.66	1.43	1	223.9	7.99	Troph
PF3D7_0307100	40S ribosomal protein S12, putative 03_v3:312693-313342(-) | length=141	2.66	7.8	1	15.4	5.05	Schizont
PF3D7_1459400	conserved Plasmodium protein, unknown function 14_v3:2433361-2434383(-) | length=340	2.66	2.35	1	40	9.57	Schizont
PF3D7_0524000	karyopherin beta (KASbeta) 05_v3:998753-1002124(+) | length=1123	2.66	1.16	1	127.3	4.92	Schizont
PF3D7_1311500	26S proteasome regulatory subunit 7, putative 13_v3:489927-491609(-) | length=420	2.64	3.1	1	46.8	6.7	Troph
PF3D7_0402300	reticulocyte binding protein homologue 1,normocyte binding protein 1 (RH1) 04_v3:137640-146653(+) | length=2971	2.64	0.71	1	357.4	8.03	Schizont
PF3D7_1438100	secretory complex protein 62 (SEC62) 14_v3:1541359-1542872(-) | length=377	2.64	6.9	1	43.9	7.68	Schizont
PF3D7_1018200	serine/threonine protein phosphatase, putative 10_v3:721734-728331(-) | length=2166	2.63	0.88	1	254	5.83	Schizont
PF3D7_0914400	conserved Plasmodium protein, unknown function 09_v3:617963-619835(+) | length=249	2.62	6.83	1	28.4	6.43	Ring
PF3D7_1120100	phosphoglycerate mutase, putative (PGM1) 11_v3:761695-762818(+) | length=250	2.62	8.8	1	28.8	8.28	Ring
PF3D7_1234600	conserved Plasmodium protein, unknown function 12_v3:1441736-1445128(-) | length=1130	2.62	1.95	1	134.4	9.31	Troph
PF3D7_0419400	conserved Plasmodium protein, unknown function 04_v3:857998-865957(+) | length=2472	2.62	1.25	1	296.3	6.27	Schizont
PF3D7_0711500	regulator of chromosome condensation, putative 07_v3:505245-507311(+) | length=688	2.62	2.76	1	78.8	6.89	Schizont
PF3D7_0720100	small subunit rRNA processing protein, putative 07_v3:877865-878632(-) | length=255	2.61	5.88	1	30.5	9.63	Ring
PF3D7_1311800	M1-family alanyl aminopeptidase (M1AAP) 13_v3:501790-505047(+) | length=1085	2.61	0.92	1	126	7.56	Troph
PF3D7_0615600	conserved Plasmodium protein, unknown function 06_v3:646637-655596(-) | length=2528	2.61	1.15	1	303.9	6.47	Troph
PF3D7_1451100	elongation factor 2 14_v3:2090902-2093400(+) | length=832	2.61	3.61	1	93.5	6.8	Schizont
PF3D7_1102800	early transcribed membrane protein 11.2 (ETRAMP11.2) 11_v3:131703-131987(-) | length=94	2.6	30.85	1	10.2	9.99	Ring
PF3D7_0934500	vacuolar ATP synthase subunit e, putative 09_v3:1350836-1351929(-) | length=235	2.6	4.26	1	27.2	9.06	Ring
PF3D7_1000400	rifin (RIF) 10_v3:44816-46133(-) | length=371	2.6	12.13	2	41.4	8.37	Troph
PF3D7_0505700	conserved Plasmodium membrane protein, unknown function 05_v3:247801-250575(-) | length=924	2.6	5.19	1	112.6	6.38	Schizont
PF3D7_1129300	conserved Plasmodium protein, unknown function 11_v3:1131294-1136834(-) | length=1846	2.59	0.49	1	221.6	9.47	Ring
PF3D7_0922900	beta-ketoacyl-acyl carrier protein reductase (FabG) 09_v3:936868-938345(-) | length=301	2.59	3.32	1	33.3	9.26	Troph
PF3D7_1449100	conserved Plasmodium protein, unknown function 14_v3:2008431-2012494(+) | length=1029	2.59	1.17	1	121	8.5	Schizont
PF3D7_0501000	Plasmodium exported protein, unknown function 05_v3:55841-56872(+) | length=260	2.59	5.77	1	30.7	9.45	Schizont
PF3D7_0731600	acyl-CoA synthetase (ACS5) 07_v3:1368161-1370596(+) | length=811	2.59	2.71	1	93.2	8.9	Schizont
PF3D7_0501000	Plasmodium exported protein, unknown function 05_v3:55841-56872(+) | length=260	2.59	5.77	1	30.7	9.45	Schizont
PF3D7_1441200	60S ribosomal protein L1, putative 14_v3:1678662-1679486(+) | length=217	2.58	4.61	1	24.8	9.85	Ring
PF3D7_1229400	macrophage migration inhibitory factor (MIF) 12_v3:1208912-1209542(+) | length=116	2.58	10.34	1	12.8	6.52	Ring
PF3D7_1129100	parasitophorous vacuolar protein 1 (PV1) 11_v3:1125952-1127310(+) | length=452	2.58	2.43	1	51.9	5.07	Troph
PF3D7_0819600	conserved Plasmodium protein, unknown function 08_v3:885198-886136(-) | length=277	2.58	10.11	1	32.1	5.29	Schizont
PF3D7_1149000	antigen 332, DBL-like protein (Pf332) 11_v3:1950210-1968726(+) | length=6093	2.58	0.25	1	688.9	3.89	Schizont
PF3D7_1038000.1	antigen UB05 10_v3:1505835-1506896(+) | length=119	2.57	16.81	1	13.7	9.42	Ring
PF3D7_1368100	proteasome regulatory subunit, putative 13_v3:2710406-2711718(-) | length=311	2.57	4.18	1	35.2	6.73	Ring
PF3D7_1134100	protein disulfide isomerase (PDI-11) 11_v3:1323043-1324314(-) | length=423	2.57	2.6	1	49.2	8.85	Ring
PF3D7_1347200	nucleoside transporter 1 (NT1) 13_v3:1889853-1891121(-) | length=422	2.57	1.9	1	47.6	8.09	Ring
PF3D7_0924100	conserved Plasmodium protein, unknown function 09_v3:977869-979965(-) | length=698	2.57	2.01	1	84.5	8.91	Troph
PF3D7_1436800	ATP-dependent Clp protease proteolytic subunit (ClpR) 14_v3:1498758-1499492(-) | length=244	2.57	6.15	1	28.3	9.06	Troph
PF3D7_1114900	conserved Plasmodium protein, unknown function 11_v3:562017-569459(+) | length=2480	2.57	0.77	1	295.2	7.99	Schizont
PF3D7_0616800	malate:quinone oxidoreductase, putative 06_v3:695929-697494(+) | length=521	2.57	1.92	1	59.5	8.97	Schizont
PF3D7_0317400	conserved Plasmodium protein, unknown function 03_v3:712253-714082(-) | length=518	2.57	5.41	1	61.5	7.64	Schizont
PF3D7_1474300	DNA repair metallo-beta-lactamase protein, putative 14_v3:3040768-3043560(+) | length=860	2.56	2.33	1	102.3	8.62	Schizont
PF3D7_1234900	conserved Plasmodium protein, unknown function 12_v3:1458233-1459182(+) | length=151	2.55	9.93	1	16.2	9.36	Troph
PF3D7_1318800	secretory complex protein 63 (SEC63) 13_v3:774790-776745(-) | length=651	2.54	1.69	1	75.8	6.7	Ring
PF3D7_0611000	SNARE associated Golgi protein, putative 06_v3:463564-464676(-) | length=287	2.54	3.48	1	33.3	9.88	Troph
PF3D7_0513600	deoxyribodipyrimidine photo-lyase, putative 05_v3:574941-578505(-) | length=1113	2.54	0.9	1	129.1	9.1	Schizont
PF3D7_1115600	peptidyl-prolyl cis-trans isomerase (CYP19B) 11_v3:589707-590629(-) | length=195	2.54	5.13	1	21.7	7.61	Schizont
PF3D7_1117900	conserved Plasmodium protein, unknown function 11_v3:678752-683281(+) | length=1471	2.54	1.9	1	175.3	8.81	Schizont
PF3D7_1008900	adenylate kinase (AK1) 10_v3:369199-370225(-) | length=242	2.54	3.72	1	27.6	8.85	Schizont
PF3D7_1360900	polyadenylate-binding protein, putative 13_v3:2440438-2442909(-) | length=389	2.53	3.08	1	44.8	9.1	Ring
PF3D7_0817900	high mobility group protein B2 (HMGB2) 08_v3:816803-817102(-) | length=99	2.53	14.14	1	11.5	9.96	Troph
PF3D7_0911200	conserved Plasmodium protein, unknown function 09_v3:509934-510527(+) | length=197	2.53	5.58	1	23.3	7.96	Schizont
PF3D7_0719600	60S ribosomal protein L11a, putative 07_v3:858742-859492(-) | length=173	2.53	8.09	1	20.2	10.1	Schizont
PF3D7_0912400	conserved Plasmodium protein, unknown function 09_v3:551426-553167(-) | length=446	2.52	2.47	1	52.7	9.14	Troph
PF3D7_1321900	conserved Plasmodium protein, unknown function 13_v3:911667-912545(-) | length=292	2.52	6.16	1	32.7	8.91	Troph
PF3D7_1348700	conserved Plasmodium protein, unknown function 13_v3:1955254-1958358(-) | length=715	2.52	1.12	1	84.8	8.57	Schizont
PF3D7_1334800	MSP7-like protein (MSRP2) 13_v3:1413102-1413947(-) | length=281	2.51	4.63	1	32.8	6.42	Troph
PF3D7_1461900	valine--tRNA ligase, putative 14_v3:2514673-2517945(+) | length=1090	2.51	1.93	1	128	6.87	Troph
PF3D7_0907000	conserved Plasmodium protein, unknown function 09_v3:337564-337920(+) | length=80	2.5	18.75	1	9.5	4.68	Ring
PF3D7_1035400	merozoite surface protein 3 (MSP3) 10_v3:1404195-1405259(+) | length=354	2.5	2.82	1	40.1	4.69	Troph
PF3D7_1244000	glucose inhibited division protein a homologue, putative 12_v3:1842399-1845651(-) | length=972	2.49	1.44	1	113.3	9.09	Troph
PF3D7_0715800	drug/metabolite exporter, drug/metabolite transporter 07_v3:695600-696904(-) | length=434	2.49	3.23	1	50.2	8.84	Troph
PF3D7_1120700	conserved Plasmodium protein, unknown function 11_v3:784592-788350(-) | length=1252	2.48	0.88	1	149.7	9.31	Ring
PF3D7_1027300	peroxiredoxin (nPrx) 10_v3:1140589-1142602(-) | length=393	2.48	3.31	1	43.9	9.7	Ring
PF3D7_0608800	ornithine aminotransferase (OAT) 06_v3:362635-363879(+) | length=414	2.48	3.86	1	46	6.89	Troph
PF3D7_1327800	ribose-phosphate pyrophosphokinase, putative 13_v3:1162620-1164302(+) | length=560	2.48	4.46	1	64	7.88	Troph
PF3D7_0524600	50S ribosomal protein L12, apicoplast, putative 05_v3:1017809-1018582(+) | length=257	2.48	8.17	1	29.9	9.38	Schizont
PF3D7_0410800	conserved Plasmodium protein, unknown function 04_v3:485832-489728(+) | length=1298	2.48	2.47	1	150.2	6.61	Schizont
PF3D7_1326600	conserved Plasmodium protein, unknown function 13_v3:1107875-1122540(+) | length=4780	2.47	0.52	1	575.1	8.94	Ring
PF3D7_1438700	small subunit DNA primase 14_v3:1564575-1567839(+) | length=452	2.47	3.1	1	53.5	8.24	Ring
PF3D7_0207400	serine repeat antigen 7 (SERA7) 02_v3:294273-297616(-) | length=946	2.47	1.37	1	109.6	5.81	Troph
PF3D7_1334800	MSP7-like protein (MSRP2) 13_v3:1413102-1413947(-) | length=281	2.47	4.63	1	32.8	6.42	Schizont
PF3D7_0321600	ATP-dependent RNA helicase, putative 03_v3:900857-903369(+) | length=735	2.47	1.36	1	86.6	5.8	Schizont
PF3D7_0805200	conserved Plasmodium protein, unknown function 08_v3:290902-291183(+) | length=93	2.47	12.9	1	10.3	4.7	Schizont
PF3D7_0316600	formate-nitrite transporter, putative 03_v3:669302-670873(-) | length=309	2.46	3.56	1	34.4	8.5	Troph
PF3D7_1223300	DNA gyrase subunit A (GyrA) 12_v3:934971-938639(-) | length=1222	2.46	0.98	1	143.1	9.35	Schizont
PF3D7_1358000	patatin-like phospholipase, putative 13_v3:2297900-2304194(-) | length=2012	2.45	0.45	1	238.1	8.02	Troph
PF3D7_1027000	conserved Plasmodium protein, unknown function 10_v3:1126523-1131958(-) | length=1811	2.45	0.39	1	216.5	5.87	Schizont
PF3D7_1008700	tubulin beta chain 10_v3:360625-362480(-) | length=445	2.44	2.7	1	49.7	4.83	Ring
PF3D7_0916500	apicoplast Ufd1 precursor (UFD1) 09_v3:691568-693570(-) | length=296	2.44	6.08	1	34.9	9.31	Troph
PF3D7_1121000	zinc finger, DHHC-type, putative 11_v3:792197-793945(+) | length=293	2.43	7.51	1	34.8	8	Troph
PF3D7_1013300	conserved Plasmodium protein, unknown function 10_v3:515721-517607(-) | length=628	2.43	3.18	1	75.4	9.29	Schizont
PF3D7_1357500	DNA helicase, putative 13_v3:2281492-2284212(+) | length=906	2.43	1.21	1	106.2	8.76	Schizont
PF3D7_1335800	conserved Plasmodium protein, unknown function 13_v3:1462180-1463991(+) | length=603	2.42	2.32	1	73.5	8.51	Ring
PF3D7_0317200	cdc2-related protein kinase 4 (CRK4) 03_v3:690154-694815(-) | length=1553	2.42	0.52	1	182.1	8.15	Troph
PF3D7_0919800	TLD domain containing protein 09_v3:804417-807920(-) | length=1078	2.42	2.32	1	124.8	6.96	Schizont
PF3D7_0213100	heat shock protein 40, putative 02_v3:537789-539420(+) | length=328	2.41	3.96	1	37.3	8.79	Ring
PF3D7_1368100	proteasome regulatory subunit, putative 13_v3:2710406-2711718(-) | length=311	2.41	4.18	1	35.2	6.73	Ring
PF3D7_1446200	M17 leucyl aminopeptidase (LAP) 14_v3:1893200-1895017(-) | length=605	2.41	1.98	1	67.8	8.6	Troph
PF3D7_0904800	replication protein A1, small fragment 09_v3:222271-224156(+) | length=484	2.41	2.69	1	56.2	7.71	Troph
PF3D7_0710200	conserved Plasmodium protein, unknown function 07_v3:463105-471837(+) | length=2910	2.41	0.41	1	350.5	5.85	Troph
PF3D7_1439000	copper transporter 14_v3:1578193-1579175(+) | length=235	2.41	8.94	1	27.1	7.56	Schizont
PF3D7_1116800	heat shock protein 101 (HSP101) 11_v3:636094-639511(-) | length=906	2.4	1.1	1	102.8	9.14	Ring
PF3D7_1113300	UDP-galactose transporter, putative 11_v3:519189-520220(+) | length=343	2.4	3.21	1	39.4	9.66	Troph
PF3D7_0602600	conserved Plasmodium protein, unknown function 06_v3:107037-111664(-) | length=1297	2.4	0.77	1	153.6	8.27	Troph
PF3D7_1417600	conserved Plasmodium protein, unknown function 14_v3:730694-744682(-) | length=4662	2.4	0.26	1	548.5	8.73	Troph
PF3D7_0622800	leucine--tRNA ligase, putative 06_v3:919685-924028(+) | length=1447	2.39	0.83	1	170.1	6.54	Ring
PF3D7_1364000	conserved Plasmodium protein, unknown function 13_v3:2564625-2567108(+) | length=827	2.39	2.9	1	97.3	6.95	Troph
PF3D7_1354200	inositol-polyphosphate 5-phosphatase, putative 13_v3:2160318-2162729(-) | length=803	2.39	1.37	1	95	8.79	Troph
PF3D7_1336000	conserved Plasmodium protein, unknown function 13_v3:1469844-1471453(+) | length=399	2.39	3.01	1	47	8.35	Troph
PF3D7_1408000	plasmepsin II 14_v3:293471-294832(+) | length=453	2.39	2.87	1	51.4	5.59	Schizont
PF3D7_1469200	shewanella-like protein phosphatase 1, putative (SHLP1) 14_v3:2838913-2839989(-) | length=358	2.39	3.91	1	42.3	9.51	Schizont
PF3D7_1019400	60S ribosomal protein L30e, putative 10_v3:786503-787008(+) | length=108	2.38	17.59	1	11.8	9.39	Schizont
PF3D7_1134600	zinc finger protein, putative 11_v3:1350621-1355789(-) | length=1722	2.38	0.75	1	203.9	9.06	Schizont
PF3D7_0214800	conserved Plasmodium membrane protein, unknown function 02_v3:605045-609325(+) | length=1371	2.37	1.39	1	160.5	8.43	Schizont
PF3D7_1436800	ATP-dependent Clp protease proteolytic subunit (ClpR) 14_v3:1498758-1499492(-) | length=244	2.37	6.15	1	28.3	9.06	Schizont
PF3D7_0301300	alpha/beta hydrolase, putative 03_v3:82011-83515(-) | length=437	2.35	3.89	1	50.5	7.56	Ring
PF3D7_0103900	parasite-infected erythrocyte surface protein (PIEPS15) 01_v3:172864-174591(+) | length=575	2.35	2.43	1	67.8	9.06	Ring
PF3D7_0420300	transcription factor with AP2 domain(s) (ApiAP2) 04_v3:917990-928411(+) | length=3473	2.35	0.26	1	399.9	5.97	Ring
PF3D7_1475200	conserved protein, unknown function 14_v3:3081750-3084635(+) | length=961	2.34	0.83	1	115.3	8	Ring
PF3D7_0608500	proteasome subunit alpha type 2, putative 06_v3:351780-352775(-) | length=235	2.34	4.26	1	26.5	5.49	Schizont
PF3D7_0922900	beta-ketoacyl-acyl carrier protein reductase (FabG) 09_v3:936868-938345(-) | length=301	2.34	8.31	1	33.3	9.26	Schizont
PF3D7_1323100	60S ribosomal protein L6, putative 13_v3:965486-966280(-) | length=190	2.33	4.74	1	21.6	9.86	Ring
PF3D7_1010700	dolichyl-phosphate-mannose protein mannosyltransferase, putative 10_v3:422961-424365(+) | length=223	2.32	4.04	1	25.7	6.98	Ring
PF3D7_1444100	conserved Plasmodium protein, unknown function 14_v3:1801961-1825326(-) | length=7231	2.32	0.21	1	864.5	8.6	Schizont
PF3D7_1324100	conserved Plasmodium membrane protein, unknown function 13_v3:997721-999262(+) | length=513	2.31	1.36	1	61.5	8.68	Troph
PF3D7_0801900	conserved Plasmodium protein, unknown function 08_v3:128849-142837(+) | length=4662	2.31	0.28	1	551.6	9.03	Troph
PF3D7_1437900	HSP40, subfamily A, putative 14_v3:1533329-1534947(+) | length=424	2.31	10.14	2	48.4	7.18	Schizont
PF3D7_0322000	peptidyl-prolyl cis-trans isomerase (CYP19A) 03_v3:928644-929159(-) | length=171	2.3	5.26	1	18.9	8.09	Ring
PF3D7_0316600	formate-nitrite transporter, putative 03_v3:669302-670873(-) | length=309	2.3	3.56	1	34.4	8.5	Troph
PF3D7_0504800	conserved Plasmodium protein, unknown function 05_v3:187813-204732(-) | length=5639	2.3	0.21	1	671.6	7.47	Troph
PF3D7_1446500	conserved Plasmodium protein, unknown function 14_v3:1907197-1916202(+) | length=3001	2.3	0.37	1	346.7	8.79	Schizont
PF3D7_1322000	adenosine-diphosphatase, putative 13_v3:916360-918594(+) | length=565	2.3	2.12	1	66.2	6.24	Schizont
PF3D7_1367500	NADH-cytochrome b5 reductase, putative 13_v3:2692076-2693282(+) | length=362	2.29	3.59	1	42.6	9.2	Ring
PF3D7_1363400	polyubiquitin binding protein, putative (DOA1) 13_v3:2543644-2546483(-) | length=905	2.29	1.55	1	107.5	7.37	Ring
PF3D7_1211900	non-SERCA-type Ca2 -transporting P-ATPase (ATP4) 12_v3:529005-532799(-) | length=1264	2.29	1.34	1	140.2	6	Schizont
PF3D7_1446500	conserved Plasmodium protein, unknown function 14_v3:1907197-1916202(+) | length=3001	2.29	0.37	1	346.7	8.79	Schizont
PF3D7_1010300	succinate dehydrogenase subunit 4, putative (SDH4) 10_v3:414732-415328(+) | length=118	2.28	6.78	1	13.7	10.23	Troph
PF3D7_0108000	beta3 proteasome subunit, putative 01_v3:328431-329558(-) | length=218	2.28	5.5	1	24.5	5.16	Schizont
PF3D7_0417300	LETM1-like protein, putative 04_v3:750860-753712(-) | length=802	2.27	1.5	1	95.4	9.33	Ring
PF3D7_1010300	succinate dehydrogenase subunit 4, putative (SDH4) 10_v3:414732-415328(+) | length=118	2.27	6.78	1	13.7	10.23	Ring
PF3D7_1348700	conserved Plasmodium protein, unknown function 13_v3:1955254-1958358(-) | length=715	2.27	1.12	1	84.8	8.57	Troph
PF3D7_1348700	conserved Plasmodium protein, unknown function 13_v3:1955254-1958358(-) | length=715	2.27	1.12	1	84.8	8.57	Troph
PF3D7_1343300	conserved Plasmodium protein, unknown function 13_v3:1707731-1710679(-) | length=982	2.27	0.92	1	114.5	8.9	Schizont
PF3D7_0805200	conserved Plasmodium protein, unknown function 08_v3:290902-291183(+) | length=93	2.26	12.9	1	10.3	4.7	Ring
PF3D7_0422400	40S ribosomal protein S19, putative 04_v3:1026648-1027399(+) | length=170	2.26	7.65	1	19.7	10.17	Ring
PF3D7_1348700	conserved Plasmodium protein, unknown function 13_v3:1955254-1958358(-) | length=715	2.26	1.12	1	84.8	8.57	Ring
PF3D7_0112200	multidrug resistance-associated protein 1 (MRP1) 01_v3:464726-470194(+) | length=1822	2.26	1.48	1	214.3	8.73	Troph
PF3D7_0907400	ATP-dependent protease ATPase subunit ClpY (ClpY) 09_v3:351955-354723(-) | length=922	2.25	1.84	1	106.4	8.28	Ring
PF3D7_1203300	conserved Plasmodium protein, unknown function 12_v3:173875-176853(-) | length=992	2.25	0.91	1	117.5	8.13	Troph
PF3D7_1414800	small nuclear ribonucleoprotein-associated protein B, putative (SNRPB) 14_v3:599763-600680(-) | length=201	2.25	7.96	1	22.3	10.23	Troph
PF3D7_1347500	DNA/RNA-binding protein Alba 4 (ALBA4) 13_v3:1897983-1899362(-) | length=372	2.25	3.49	1	42.1	7.5	Schizont
PF3D7_1121600	circumsporozoite-related antigen,exported protein 1 (EXP1) 11_v3:815386-816322(-) | length=162	2.23	6.17	1	17.3	5.92	Ring
PF3D7_0525100	acyl-CoA synthetase (ACS10) 05_v3:1041745-1043766(+) | length=673	2.23	2.23	1	76.8	8.21	Ring
PF3D7_0813700	ABC transporter, putative 08_v3:671157-675416(-) | length=1419	2.23	1.55	1	170	6.2	Ring
PF3D7_1475200	conserved protein, unknown function 14_v3:3081750-3084635(+) | length=961	2.23	0.83	1	115.3	8	Troph
PF3D7_1350100	lysine--tRNA ligase, putative (KRS1) 13_v3:2005962-2007950(-) | length=583	2.23	3.09	1	67.5	7.42	Troph
PF3D7_1302800	40S ribosomal protein S7, putative 13_v3:150783-151635(-) | length=194	2.22	5.67	1	22.5	9.8	Ring
PF3D7_1115200	SET domain protein, putative (SET7) 11_v3:576773-580276(+) | length=793	2.22	1.01	1	94.2	4.59	Troph
PF3D7_1441200	60S ribosomal protein L1, putative 14_v3:1678662-1679486(+) | length=217	2.22	4.61	1	24.8	9.85	Schizont
PF3D7_1465900	40S ribosomal protein S3, putative 14_v3:2684141-2685534(+) | length=221	2.22	7.69	1	24.7	10.18	Schizont
PF3D7_1356800	serine/threonine protein kinase, putative (ARK3) 13_v3:2249587-2261721(+) | length=4044	2.22	0.32	1	475.4	8.9	Schizont
PF3D7_0521300	conserved Plasmodium protein, unknown function 05_v3:870184-874570(-) | length=1345	2.22	1.56	1	161.8	9.33	Schizont
PF3D7_1129100	parasitophorous vacuolar protein 1 (PV1) 11_v3:1125952-1127310(+) | length=452	2.2	2.43	1	51.9	5.07	Ring
PF3D7_1338300	elongation factor 1-gamma, putative 13_v3:1548692-1550396(+) | length=411	2.2	3.16	1	47.7	7.39	Ring
PF3D7_0922200	S-adenosylmethionine synthetase (SAMS) 09_v3:903362-904570(+) | length=402	2.2	4.48	1	44.8	6.74	Ring
PF3D7_1437100	conserved Plasmodium protein, unknown function 14_v3:1505906-1506619(+) | length=158	2.2	4.43	1	18.4	9.64	Schizont
PF3D7_1103100	60S acidic ribosomal protein P1, putative 11_v3:140048-140801(-) | length=118	2.19	8.47	1	13	4.6	Ring
PF3D7_0921600	tetratricopeptide repeat family protein, putative 09_v3:878004-883117(+) | length=1650	2.19	0.97	1	197.9	9.09	Troph
PF3D7_1107300	polyadenylate-binding protein-interacting protein 1, putative (PAIP1) 11_v3:301283-311287(-) | length=3334	2.19	0.27	1	381.6	7.05	Schizont
PF3D7_1239600	hydroxyethylthiazole kinase, putative 12_v3:1652936-1653844(-) | length=302	2.17	6.62	1	33.9	8.63	Ring
PF3D7_1136300	tudor staphylococcal nuclease (TSN) 11_v3:1422744-1426201(+) | length=1098	2.17	1.73	1	128.5	8.62	Ring
PF3D7_1024800	conserved Plasmodium protein, unknown function 10_v3:1034685-1039079(+) | length=1464	2.17	0.61	1	171	4.51	Troph
PF3D7_1234200	conserved Plasmodium protein, unknown function, pseudogene 12_v3:1427398-1433600(+) | length=2066	2.16	0.53	1	245.8	7.91	Ring
PF3D7_1010300	succinate dehydrogenase subunit 4, putative (SDH4) 10_v3:414732-415328(+) | length=118	2.16	6.78	1	13.7	10.23	Ring
PF3D7_1450800	conserved Plasmodium protein, unknown function 14_v3:2080898-2082247(-) | length=449	2.16	4.01	1	53.4	9.07	Troph
PF3D7_1354300	large subunit rRNA methyltransferase, putative 13_v3:2164239-2167416(-) | length=1019	2.16	1.96	1	120.2	8.98	Schizont
PF3D7_1238300	cell cycle control protein, putative 12_v3:1589169-1592072(+) | length=967	2.15	1.14	1	112.8	8.76	Troph
PF3D7_1421100	conserved Plasmodium protein, unknown function 14_v3:871000-874761(+) | length=1253	2.15	1.6	1	150.6	6.79	Troph
PF3D7_1142800	conserved Plasmodium protein, unknown function 11_v3:1713081-1713974(+) | length=297	2.15	3.7	1	35.4	8.29	Troph
PF3D7_1226500	RAP protein, putative 12_v3:1072459-1076976(+) | length=1505	2.15	0.86	1	179.7	9.19	Schizont
PF3D7_0112200	multidrug resistance-associated protein 1 (MRP1) 01_v3:464726-470194(+) | length=1822	2.15	1.48	1	214.3	8.73	Schizont
PF3D7_1202900	high mobility group protein B1 (HMGB1) 12_v3:162429-162722(-) | length=97	2.14	8.25	1	11.3	9.96	Ring
PF3D7_0934800	cAMP-dependent protein kinase catalytic subunit (PKAc) 09_v3:1361935-1363848(+) | length=342	2.14	2.92	1	40.2	8.79	Ring
PF3D7_0711000	AAA family ATPase, CDC48 subfamily (Cdc48) 07_v3:487281-490970(-) | length=1229	2.14	1.22	1	142	9	Troph
PF3D7_0709600	rRNA/tRNA ribonuclease MRP/P subunit, putative 07_v3:429857-433758(-) | length=1156	2.14	2.77	1	138.2	9.77	Schizont
PF3D7_1107300	polyadenylate-binding protein-interacting protein 1, putative (PAIP1) 11_v3:301283-311287(-) | length=3334	2.13	0.27	1	381.6	7.05	Ring
PF3D7_1350400	ubiquitin-activating enzyme e1, putative 13_v3:2012799-2014919(+) | length=706	2.13	1.27	1	85.1	8.94	Schizont
PF3D7_1348700	conserved Plasmodium protein, unknown function 13_v3:1955254-1958358(-) | length=715	2.13	1.12	1	84.8	8.57	Schizont
PF3D7_0501100.2	heat shock protein 40, type II (HSP40) 05_v3:58037-59726(-) | length=390	2.13	2.56	1	44.9	6.58	Schizont
PF3D7_1334100	conserved Plasmodium protein, unknown function 13_v3:1392614-1395565(-) | length=983	2.13	1.32	1	117.7	7.47	Schizont
PF3D7_0305200	conserved Plasmodium protein, unknown function 03_v3:251242-254661(+) | length=1139	2.13	0.7	1	135.7	5.01	Schizont
PF3D7_1321900	conserved Plasmodium protein, unknown function 13_v3:911667-912545(-) | length=292	2.11	6.16	1	32.7	8.91	Ring
PF3D7_0610400	histone H3 (H3) 06_v3:444747-445157(+) | length=136	2.11	8.09	1	15.4	11.14	Ring
PF3D7_0504700	conserved Plasmodium protein, unknown function 05_v3:180421-187470(+) | length=2349	2.11	0.55	1	290.9	8.76	Troph
PF3D7_1139600	conserved Plasmodium protein, unknown function 11_v3:1580594-1582483(+) | length=629	2.11	1.91	1	74.7	9.55	Schizont
PF3D7_0811600	conserved Plasmodium protein, unknown function 08_v3:582983-586953(-) | length=1210	2.11	0.83	1	143.9	7.02	Schizont
PF3D7_0305200	conserved Plasmodium protein, unknown function 03_v3:251242-254661(+) | length=1139	2.09	0.7	1	135.7	5.01	Schizont
PF3D7_1462700	cytochrome c1 precursor, putative 14_v3:2553714-2555104(-) | length=394	2.09	2.79	1	46.2	8.06	Schizont
PF3D7_1463900	conserved Plasmodium membrane protein, unknown function 14_v3:2584575-2589782(-) | length=1071	2.08	0.93	1	127.1	8.62	Troph
PF3D7_1468700	eukaryotic initiation factor 4A (eIF4A) 14_v3:2825370-2826918(+) | length=398	2.08	2.51	1	45.3	5.69	Schizont
PF3D7_1322200	conserved Plasmodium protein, unknown function 13_v3:931314-943825(+) | length=3438	2.08	0.2	1	402.2	8.21	Schizont
PF3D7_1235700	ATP synthase subunit beta, mitochondrial 12_v3:1487084-1488691(+) | length=535	2.08	2.99	1	58.4	6.42	Schizont
PF3D7_1222700	glideosome-associated protein 45 (GAP45) 12_v3:918722-919336(+) | length=204	2.07	7.35	1	23.6	4.53	Ring
PF3D7_1361800	conserved Plasmodium protein, unknown function 13_v3:2473530-2481626(+) | length=2605	2.07	0.81	1	290.8	5.25	Ring
PF3D7_0530400	conserved Plasmodium protein, unknown function 05_v3:1238633-1243987(-) | length=1784	2.07	0.56	1	214.6	8.5	Schizont
PF3D7_1135400	conserved Plasmodium protein, unknown function 11_v3:1384378-1385115(-) | length=245	2.07	3.27	1	28.5	8.7	Schizont
PF3D7_1430800	conserved Plasmodium protein, unknown function 14_v3:1214935-1215732(+) | length=265	2.06	4.15	1	30.4	8.27	Troph
PF3D7_0805200	conserved Plasmodium protein, unknown function 08_v3:290902-291183(+) | length=93	2.06	12.9	1	10.3	4.7	Troph
PF3D7_1373400	rifin (RIF) 13_v3:2881591-2882956(+) | length=377	2.06	2.39	1	41.3	8.73	Schizont
PF3D7_0512500	conserved Plasmodium protein, unknown function 05_v3:539731-542593(-) | length=817	2.06	0.86	1	99.1	9.32	Schizont
PF3D7_0922800	conserved Plasmodium protein, unknown function 09_v3:922292-935372(-) | length=4255	2.06	0.45	1	516.1	9.19	Schizont
PF3D7_1024800	conserved Plasmodium protein, unknown function 10_v3:1034685-1039079(+) | length=1464	2.06	0.61	1	171	4.51	Schizont
PF3D7_1456400	conserved Plasmodium protein, unknown function 14_v3:2309181-2312472(-) | length=1015	2.06	0.69	1	121.8	9.26	Schizont
PF3D7_1440000	conserved Plasmodium protein, unknown function 14_v3:1624187-1631367(-) | length=2204	2.05	1.09	1	258.8	7.44	Troph
PF3D7_1447000	40S ribosomal protein S2, putative 14_v3:1929931-1931379(+) | length=272	2.04	4.04	1	29.9	9.99	Ring
PF3D7_1115300	cysteine proteinase falcipain 2b (FP2B) 11_v3:581250-582698(-) | length=482	2.04	2.7	1	55.8	7.99	Troph
PF3D7_0103100	conserved Plasmodium protein, unknown function 01_v3:134353-139257(-) | length=1634	2.04	1.1	1	197	6.73	Schizont
PF3D7_1249300	protein phosphatase, putative 12_v3:2012643-2015726(+) | length=1027	2.03	1.27	1	119.5	4.79	Ring
PF3D7_1141100	conserved Plasmodium protein, unknown function 11_v3:1649321-1657012(+) | length=2563	2.02	0.62	1	303.9	9.1	Ring
PF3D7_1024800	conserved Plasmodium protein, unknown function 10_v3:1034685-1039079(+) | length=1464	2.02	0.82	1	171	4.51	Troph
PF3D7_0719600	60S ribosomal protein L11a, putative 07_v3:858742-859492(-) | length=173	2.02	8.09	1	20.2	10.1	Schizont
PF3D7_0207500	serine repeat antigen 6 (SERA6) 02_v3:298897-302564(-) | length=1031	2.01	1.45	1	118.8	6.28	Ring
PF3D7_1115300	cysteine proteinase falcipain 2b (FP2B) 11_v3:581250-582698(-) | length=482	2.01	2.7	1	55.8	7.99	Troph
PF3D7_1361100	Sec24 subunit a (SEC24a) 13_v3:2450461-2453760(+) | length=940	2	1.17	1	106.6	7.05	Ring
PF3D7_0915400	6-phosphofructokinase (PFK9) 09_v3:650585-654841(-) | length=1418	2	1.27	1	159.4	6.76	Ring
PF3D7_1338300	elongation factor 1-gamma, putative 13_v3:1548692-1550396(+) | length=411	1.99	2.19	1	47.7	7.39	Ring
PF3D7_0111400	conserved Plasmodium protein, unknown function (GEXP19) 01_v3:436408-438564(+) | length=718	1.98	1.11	1	85	8.76	Ring
PF3D7_0105200	conserved Plasmodium protein, unknown function 01_v3:222254-223960(-) | length=568	1.98	2.29	1	67.1	8.16	Ring
PF3D7_1200600	erythrocyte membrane protein 1, PfEMP1 (VAR2CSA) 12_v3:46788-56805(-) | length=3056	1.98	0.69	1	355	7.27	Schizont
PF3D7_1407100	fibrillarin, putative (NOP1) 14_v3:258746-259988(+) | length=318	1.97	3.46	1	34.1	9.99	Ring
PF3D7_1224300	polyadenylate-binding protein, putative (PABP) 12_v3:988628-991255(+) | length=875	1.97	1.6	1	97.2	8.88	Troph
PF3D7_0721000	conserved Plasmodium membrane protein, unknown function 07_v3:904143-914671(+) | length=3459	1.97	0.4	1	420.2	8.51	Schizont
PF3D7_1466300	26S proteasome regulatory subunit, putative 14_v3:2709418-2713192(+) | length=1172	1.96	0.77	1	132.7	5.26	Ring
PF3D7_1428300	proliferation-associated protein 2g4, putative 14_v3:1105200-1106514(-) | length=377	1.96	2.65	1	42.6	7.84	Ring
PF3D7_0936800	Plasmodium exported protein (PHISTc), unknown function 09_v3:1458392-1459862(+) | length=383	1.96	3.13	1	45.5	9.7	Ring
PF3D7_1329100	myosin C (MyoC) 13_v3:1227372-1234418(-) | length=2160	1.96	0.6	1	250.1	8.63	Troph
PF3D7_1218700	conserved Plasmodium protein, unknown function 12_v3:736335-737825(-) | length=496	1.96	1.61	1	58.8	6.33	Schizont
PF3D7_0817500	protein kinase c inhibitor-like protein, putative 08_v3:798777-800205(+) | length=185	1.96	9.19	1	21.2	9.22	Schizont
PF3D7_1353900	proteasome subunit, putative 13_v3:2154162-2155217(+) | length=241	1.95	3.32	1	27.2	6.55	Ring
PF3D7_0902300	serine/threonine protein kinase, FIKK family (FIKK9.4) 09_v3:102492-104593(-) | length=608	1.95	1.48	1	72.4	8.72	Schizont
PF3D7_1137400	UVB-resistance protein UVR8 homologue 11_v3:1470600-1471877(-) | length=425	1.94	1.88	1	48.1	8.47	Troph
PF3D7_1320600	Rab GTPase 11a (RAB11a) 13_v3:847090-848383(+) | length=216	1.93	5.56	1	24.7	8.91	Ring
PF3D7_1219000	formin 2 12_v3:746002-754926(+) | length=2974	1.93	0.24	1	349.5	7.88	Ring
PF3D7_1401600	Plasmodium exported protein (PHISTb), unknown function 14_v3:61364-62988(-) | length=478	1.93	2.09	1	55.8	6.58	Schizont
PF3D7_1329100	myosin C (MyoC) 13_v3:1227372-1234418(-) | length=2160	1.92	0.6	1	250.1	8.63	Ring
PF3D7_1416100	root hair defective 3 GTP-binding protein (RHD3) homolog, putative 14_v3:645641-648454(-) | length=937	1.92	0.85	1	110.5	7.55	Troph
PF3D7_1446200	M17 leucyl aminopeptidase (LAP) 14_v3:1893200-1895017(-) | length=605	1.92	1.98	1	67.8	8.6	Troph
PF3D7_1207200	conserved Plasmodium protein, unknown function 12_v3:329635-337806(-) | length=2723	1.91	0.4	1	326.3	8.7	Ring
PF3D7_0912400	conserved Plasmodium protein, unknown function 09_v3:551426-553167(-) | length=446	1.91	2.47	1	52.7	9.14	Troph
PF3D7_1132200	TCP-1/cpn60 chaperonin family, putative 11_v3:1248310-1250232(-) | length=544	1.91	2.21	1	60.2	7.08	Schizont
PF3D7_1320600	Rab GTPase 11a (RAB11a) 13_v3:847090-848383(+) | length=216	1.91	5.56	1	24.7	8.91	Schizont
PF3D7_0207500	serine repeat antigen 6 (SERA6) 02_v3:298897-302564(-) | length=1031	1.88	1.45	1	118.8	6.28	Ring
PF3D7_0709700	lysophospholipase, putative 07_v3:435089-436195(-) | length=368	1.88	2.45	1	42.3	9.13	Troph
PF3D7_1338300	elongation factor 1-gamma, putative 13_v3:1548692-1550396(+) | length=411	1.88	2.19	1	47.7	7.39	Troph
PF3D7_1444300	apicoplast 1-acyl-sn-glycerol-3-phosphate acyltransferase, putative (AGPAT) 14_v3:1828579-1829962(+) | length=292	1.88	4.79	1	33.7	9.23	Schizont
PF3D7_0524000	karyopherin beta (KASbeta) 05_v3:998753-1002124(+) | length=1123	1.85	0.89	1	127.3	4.92	Ring
PF3D7_0628300	choline/ethanolaminephosphotransferase, putative (CEPT) 06_v3:1170813-1173696(-) | length=391	1.84	2.05	1	45.1	9.36	Ring
PF3D7_1343900	U4/U6 small nuclear ribonucleoprotein PRP4, putative (PRPF4) 13_v3:1756212-1758158(+) | length=648	1.84	1.23	1	76.1	5.91	Ring
PF3D7_0302200	cytoadherence linked asexual protein 3.2 (CLAG3.2) 03_v3:119458-124735(+) | length=1416	1.84	0.78	1	167.4	7.15	Troph
PF3D7_1347200	nucleoside transporter 1 (NT1) 13_v3:1889853-1891121(-) | length=422	1.82	1.9	1	47.6	8.09	Ring
PF3D7_1420200	tetratricopeptide repeat family protein, putative 14_v3:838927-842664(-) | length=1245	1.82	0.64	1	147.9	6.99	Troph
PF3D7_1360800	falcilysin (FLN) 13_v3:2435343-2438924(+) | length=1193	1.82	0.67	1	138.8	7.01	Troph
PF3D7_0902300	serine/threonine protein kinase, FIKK family (FIKK9.4) 09_v3:102492-104593(-) | length=608	1.81	1.48	1	72.4	8.72	Ring
PF3D7_1345800	conserved Plasmodium protein, unknown function 13_v3:1831842-1834991(+) | length=994	1.81	1.11	1	118.8	5.94	Schizont
PF3D7_1407500	tRNA m2G10 methyltransferase subunit, putative 14_v3:269881-270927(+) | length=125	1.8	8	1	14.2	5.45	Ring
PF3D7_0914700	transporter, putative 09_v3:630657-632207(+) | length=516	1.8	2.52	1	58.4	8.28	Schizont
PF3D7_1447000	40S ribosomal protein S2, putative 14_v3:1929931-1931379(+) | length=272	1.79	5.51	1	29.9	9.99	Schizont
PF3D7_0207800	serine repeat antigen 3 (SERA3) 02_v3:313449-316741(-) | length=930	1.79	1.94	1	105.4	7.14	Schizont
PF3D7_1202900	high mobility group protein B1 (HMGB1) 12_v3:162429-162722(-) | length=97	1.77	21.65	2	11.3	9.96	Schizont
PF3D7_0102500	erythrocyte binding antigen-181 (EBA181) 01_v3:110750-115799(-) | length=1567	1.75	0.77	1	181	5.08	Troph
PF3D7_0501100.2	heat shock protein 40, type II (HSP40) 05_v3:58037-59726(-) | length=390	1.74	2.56	1	44.9	6.58	Schizont
PF3D7_1322000	adenosine-diphosphatase, putative 13_v3:916360-918594(+) | length=565	1.73	2.12	1	66.2	6.24	Troph
PF3D7_0727000	vacuolar protein sorting-associated protein 53, putative (VPS53) 07_v3:1147570-1151058(-) | length=1162	1.72	0.95	1	136.8	6.51	Troph
PF3D7_0923200	flavodoxin-like protein 09_v3:944126-946468(+) | length=780	1.71	1.28	1	92.1	8.92	Troph
PF3D7_1149000	antigen 332, DBL-like protein (Pf332) 11_v3:1950210-1968726(+) | length=6093	1.7	0.72	1	688.9	3.89	Troph
PF3D7_0911200	conserved Plasmodium protein, unknown function 09_v3:509934-510527(+) | length=197	1.69	5.58	1	23.3	7.96	Troph
PF3D7_1020600	conserved Plasmodium membrane protein, unknown function 10_v3:827488-834231(+) | length=2134	1.69	0.28	1	257.9	9.1	Schizont
PF3D7_1444300	apicoplast 1-acyl-sn-glycerol-3-phosphate acyltransferase, putative (AGPAT) 14_v3:1828579-1829962(+) | length=292	1.68	5.82	1	33.7	9.23	Ring
PF3D7_0608500	proteasome subunit alpha type 2, putative 06_v3:351780-352775(-) | length=235	1.68	4.26	1	26.5	5.49	Schizont
PF3D7_0821000	conserved Plasmodium protein, unknown function 08_v3:948745-950899(+) | length=514	1.68	2.14	1	60.5	8.98	Schizont
PF3D7_0407800	conserved Plasmodium protein, unknown function 04_v3:384924-390806(+) | length=1960	1.66	0.46	1	230	6.9	Troph
PF3D7_0627500	4-methyl-5(B-hydroxyethyl)-thiazol monophosphate biosynthesis enzyme 06_v3:1101734-1102852(-) | length=189	1.66	6.35	1	20.3	7.39	Troph
PF3D7_1121600	circumsporozoite-related antigen,exported protein 1 (EXP1) 11_v3:815386-816322(-) | length=162	1.65	5.56	1	17.3	5.92	Schizont
PF3D7_1447000	40S ribosomal protein S2, putative 14_v3:1929931-1931379(+) | length=272	1.64	4.04	1	29.9	9.99	Schizont
PF3D7_0404900	6-cysteine protein (P41) 04_v3:267244-268380(-) | length=378	1.62	2.91	1	43.1	8.32	Schizont
PF3D7_0717700	serine--tRNA ligase, putative 07_v3:764794-766413(-) | length=539	1.61	1.48	1	62.4	6.96	Schizont
PF3D7_1408700	conserved Plasmodium protein, unknown function 14_v3:324754-346468(-) | length=7182	0	0.18	1	851.3	8.73	Ring
PF3D7_0707500	conserved Plasmodium protein, unknown function 07_v3:348277-353082(+) | length=1601	0	3.25	1	194.3	9.39	Ring
PF3D7_1447000	40S ribosomal protein S2, putative 14_v3:1929931-1931379(+) | length=272	0	4.04	1	29.9	9.99	Ring
PF3D7_0827700	conserved Plasmodium membrane protein, unknown function 08_v3:1193847-1196678(-) | length=943	0	3.61	1	109.6	9.47	Ring
PF3D7_0308300	conserved Plasmodium protein, unknown function 03_v3:365659-366672(-) | length=337	0	10.68	1	38.9	5.34	Ring
PF3D7_1470700	conserved Plasmodium protein, unknown function 14_v3:2890054-2891796(+) | length=580	0	1.9	1	68.6	8.9	Ring
PF3D7_1100200	erythrocyte membrane protein 1, PfEMP1 (VAR) 11_v3:32666-42386(-) | length=2994	0	1.14	1	345.5	5.8	Ring
PF3D7_0101600	rifin (RIF) 01_v3:81765-83106(-) | length=369	0	14.09	1	41.4	8.24	Ring
PF3D7_1107800	transcription factor with AP2 domain(s) (ApiAP2) 11_v3:329867-335601(-) | length=1828	0	1.53	1	206.7	5.99	Ring
PF3D7_1322100	SET domain protein, putative (SET2) 13_v3:920971-929449(+) | length=2548	0	0.31	1	300.5	7.4	Ring
PF3D7_0412900	erythrocyte membrane protein 1, PfEMP1 (VAR) 04_v3:576810-584668(-) | length=2312	0	1.43	1	261.7	5.48	Ring
PF3D7_1301600	erythrocyte binding antigen-140 (EBA140) 13_v3:89319-93352(-) | length=1210	0	4.3	1	140.5	6.51	Ring
PF3D7_1479400	rifin (RIF) 14_v3:3266136-3267377(+) | length=359	0	15.6	1	40.3	9.47	Ring
PF3D7_0525100	acyl-CoA synthetase (ACS10) 05_v3:1041745-1043766(+) | length=673	0	2.23	1	76.8	8.21	Ring
PF3D7_1231600	pre-mRNA-splicing factor ATP-dependent RNA helicase PRP2, putative (PRP2) 12_v3:1301098-1304604(-) | length=1168	0	1.46	1	137.1	8.38	Ring
PF3D7_1338300	elongation factor 1-gamma, putative 13_v3:1548692-1550396(+) | length=411	0	2.19	1	47.7	7.39	Schizont
PF3D7_1333300	transmembrane protein Tmp21 homologue, putative 13_v3:1368081-1368716(-) | length=211	0	4.74	1	25	9.28	Schizont
PF3D7_1321100	conserved Plasmodium protein, unknown function 13_v3:861442-872332(-) | length=3447	0	1.31	1	404.9	7.01	Schizont
PF3D7_1479700	rifin (RIF) 14_v3:3276230-3277501(+) | length=348	0	18.1	1	38.8	8.27	Schizont
PF3D7_1132800	aquaglyceroporin (AQP) 11_v3:1271204-1271980(+) | length=258	0	3.88	1	28.3	7.36	Schizont
PF3D7_0620400	merozoite surface protein 10 (MSP10) 06_v3:851378-852955(-) | length=525	0	3.62	1	61.3	5.14	Schizont
