# Supplementary material for: Widespread occurrence of lysine methylation in Plasmodium falciparum proteins at asexual blood stages
Source: Sci Rep. 2016 Oct 20;6:35432. doi: 10.1038/srep35432 (PMC5071865; doi:10.1038/srep35432)
Supplement: Supplementary Information [file srep35432-s2.xls]

## Sheet: Supplementary Table2
	Protein name	Old Gene ID	New Gene ID	Confirmed K-Meth in our analysis	Method	Protein identified in IP	Acetylation	Phosphorylation
	SET1 (SET domain protein, putative )	PFF1440W	PF3D7_0629700				y	y
Inetractors/Substrates from STRING analysis	SPRY domain, putative	PF08_0021	PF3D7_0826300
	endoplasmin, putative (GRP94)	PFL1070C	PF3D7_1222300	yyy	HILIC	y	y	y
	RNA-binding protein, putative	PF13_0122	PF3D7_1320900			y		y
	SET domain protein, putative (SET8)	PFD0190W	PF3D7_0403900				y
	eukaryotic translation initiation factor 2 gamma subunit, putative	PF14_0104	PF3D7_1410600	yy	IP	y	y	y
	bromodomain protein 1 (BDP1)	PF10_0328	PF3D7_1033700			y		y
	DEAD/DEAH box helicase, putative	PFB0730W	PF3D7_0216000
	histone H2A variant, putative (H2A.Z)	PFC0920W	PF3D7_0320900				y
	serine/threonine protein phosphatase PP1 (PP1)	PP1	PF3D7_1414400					y
	DNA helicase, putative	MAL8P1.65	PF3D7_0818700
	SET3 (SET domain protein, putative )	PF08_0012	PF3D7_0827800					y
Inetractors/Substrates from STRING analysis	histone deacetylase 2 (HDA2)	PF10_0078	PF3D7_1008000					y
	histone-lysine N-methyltransferase, putative (SET6)	PF13_0293	PF3D7_1355300				y
	proliferating cell nuclear antigen 1 (PCNA1)	PF13_0328	PF3D7_1361900	yy	IP			y
	SET domain protein, putative (SET8)	PFD0190W	PF3D7_0403900				y
	single-stranded DNA-binding protein (SSB)	PFE0435C	PF3D7_0508800
	SNF2 helicase, putative (ISWI)	PFF1185W	PF3D7_0624600			y	y	y
	SET domain protein, putative (SET4)	PFI0485C	PF3D7_0910000
	DNA repair protein REV1, putative	PFI0510C	PF3D7_0910500
	lysine-specific histone demethylase 1, putative (LSD1)	PFL0575W	PF3D7_1211600					y
	histone-lysine N-methyltransferase, putative (SET5)	PFL0690C	PF3D7_1214200
	SET4 (SET domain protein, putative )	PFI0485C	PF3D7_0910000
Inetractors/Substrates from STRING analysis	histone H2B variant (H2B.Z)	PF07_0054	PF3D7_0714000			y	y
	SET domain protein, putative (SET3)	PF08_0012	PF3D7_0827800					y
	histone H2B (H2B)	PF11_0062	PF3D7_1105100			y	y	y
	histone-lysine N-methyltransferase, putative (SET6)	PF13_0293	PF3D7_1355300				y
	histone H2A variant, putative (H2A.Z)	PFC0920W	PF3D7_0320900			y	y
	SET domain protein, putative (SET8)	PFD0190W	PF3D7_0403900				y
	histone H2A (H2A)	PFF0860C	PF3D7_0617800			y	y	y
	SET domain protein, putative (SET1)	PFF1440W	PF3D7_0629700	yy	HILIC, IP		y	y
	lysine-specific histone demethylase 1, putative (LSD1)	PFL0575W	PF3D7_1211600					y
	histone-lysine N-methyltransferase, putative (SET5)	PFL0690C	PF3D7_1214200
	SET5 (histone-lysine N-methyltransferase, putative)	PFL0690C	PF3D7_1214200
Inetractors/Substrates from STRING analysis	transcription factor MYB1 (MYB1)	MYB1	PF3D7_1315800
	SET domain protein, putative (SET3)	PF08_0012	PF3D7_0827800					y
	histone-lysine N-methyltransferase, putative (SET6)	PF13_0293	PF3D7_1355300				y
	conserved Plasmodium protein, unknown function	PF14_0536	PF3D7_1456300
	SET domain protein, putative (SET8)	PFD0190W	PF3D7_0403900				y
	SET domain protein, putative (SET4)	PFI0485C	PF3D7_0910000
	SET6 (histone-lysine N-methyltransferase, putative)	PF13_0293	PF3D7_1355300				y
Inetractors/Substrates from STRING analysis	variant-silencing SET protein (SETvs)	MAL13P1.122	PF3D7_1322100	yy	HILIC, IP	y
	SET domain protein, putative (SET3)	PF08_0012	PF3D7_0827800					y
	BRIX domain, putative	PF08_0053	PF3D7_0819100
	bromodomain protein 1 (BDP1)	PF10_0328	PF3D7_1033700			y		y
	DNA-directed RNA polymerase I subunit RPA2, putative (RPA2)	PF11_0358	PF3D7_1134700				y
	diphthamide biosynthesis protein 1, putative (DPH1)	PF14_0136	PF3D7_1413800
	large ribosomal subunit assembling protein, putative	PF14_0635	PF3D7_1466700
	SET domain protein, putative (SET8)	PFD0190W	PF3D7_0403900				y
	SET domain protein, putative (SET4)	PFI0485C	PF3D7_0910000
	histone-lysine N-methyltransferase, putative (SET5)	PFL0690C	PF3D7_1214200
	SET7 (SET domain protein, putative )	PF11_0160	PF3D7_1115200			y		y
Inetractors/Substrates from STRING analysis	transcription elongation factor SPT4, putative (SPT4)	PF10_0293	PF3D7_1030000					y
	histone deacetylase, putative (HDA1)	PF14_0690	PF3D7_1472200			y	y	y
	erythrocyte membrane protein 1 (PfEMP1), exon 2, pseudogene (VAR)	PFB1030W	PF3D7_0222900
	conserved Plasmodium protein, unknown function	PFC0345W	PF3D7_0308100					y
	histone H3 variant, putative (H3.3)	PFF0865W	PF3D7_0617900			y	y
	DnaJ protein, putative	PFF1010C	PF3D7_0620700
	histone deacetylase 1 (HDAC1)	PfHDAC1	PF3D7_0925700					y
	zinc finger protein, putative	PFI0325C	PF3D7_0906600
	nucleosome assembly protein (NAPS)	PFI0930C	PF3D7_0919000			y		y
	DNA-directed RNA polymerase II subunit RPB3, putative (RPB3)	PFI1130C	PF3D7_0923000
	SET8 (SET domain protein, putative )	PFD0190W	PF3D7_0403900				y
Inetractors/Substrates from STRING analysis	proliferating cell nuclear antigen 2 (PCNA2)	PCNA2	PF3D7_1226600
	conserved Plasmodium protein, unknown function	PF08_0082	PF3D7_0813100
	serine/threonine protein phosphatase 2B catalytic subunit A (CNA)	PF08_0129	PF3D7_0802800					y
	conserved Plasmodium protein, unknown function	PF10_0189	PF3D7_1019600					y
	guanylyl cyclase (GCalpha)	PF11_0395	PF3D7_1138400	y	IP	y	y	y
	proliferating cell nuclear antigen 1 (PCNA1)	PF13_0328	PF3D7_1361900	yy	IP	y		y
	peptidase, putative	PFC0950C	PF3D7_0321500	y	HILIC			y
	inner membrane complex protein	PFE1130W	PF3D7_0522600					y
	signal peptidase complex subunit 3, putative (SPC3)	PFI0215C	PF3D7_0904400
	conserved Plasmodium protein, unknown function	PFI1210W	PF3D7_0924600				y	y
	SET9 (SET domain protein, putative )	PFE0400W	PF3D7_0508100					y
Inetractors/Substrates from STRING analysis	serine/threonine protein kinase, putative	MAL7P1.18	PF3D7_0704500
	transcription factor with AP2 domain(s) (ApiAP2)	MAL8P1.153	PF3D7_0802100				y	y
	probable protein, unknown function	PF10_0342	PF3D7_1035100
	guanylyl cyclase (GCalpha)	PF11_0395	PF3D7_1138400	y	IP	y	y	y
	serine/threonine protein kinase, putative	PF11_0464	PF3D7_1145200				y	y
		PFA_0260C
	conserved Plasmodium protein, unknown function	PFD0940W	PF3D7_0419400			y
	subtilisin-like protease 3 (SUB3)	PFE0355C	PF3D7_0507200
	rhoptry neck protein 3 (RON3)	PFL2505C	PF3D7_1252100			y		y
	rhomboid protease ROM4 (ROM4)	ROM4	PF3D7_0506900				y	y
	SET10 (histone-lysine N-methyltransferase, H3 lysine-4 specific)	PFL1010C	PF3D7_1221000			y		y
Inetractors/Substrates from STRING analysis	conserved Plasmodium protein, unknown function	MAL7P1.203	PF3D7_0706100
	conserved Plasmodium protein, unknown function	MAL7P1.207	PF3D7_0707200					y
	FAD-dependent glycerol-3-phosphate dehydrogenase, putative	PFC0275W	PF3D7_0306400			y
	histone H2A variant, putative (H2A.Z)	PFC0920W	PF3D7_0320900			y	y
	cdc2-related protein kinase 4 (CRK4)	Pfcrk-4	PF3D7_0317200			y	y	y
	conserved Plasmodium protein, unknown function	PFE0500C	PF3D7_0510100	y	IP	y	y	y
	histone H2A (H2A)	PFF0860C	PF3D7_0617800			y	y	y
	DNA replication licensing factor MCM5, putative (MCM5)	PFL0580W	PF3D7_1211700
	cyclin related protein, putative	PFL1335W	PF3D7_1227600					y
		PfTSTK0
	variant-silencing SET protein (SETvs)	MAL13P1.122	PF3D7_1322100			Y
Inetractors/Substrates from STRING analysis	lipase, putative	PF14_0250	PF3D7_1427100
	FACT complex subunit SSRP1, putative (FACT-S)	PF14_0393	PF3D7_1441400				y	y
	DNA-directed RNA polymerase II subunit RPB2, putative (RPB2)	PFB0715W	PF3D7_0215700
	DNA-directed RNA polymerase II subunit RPB1 (RPB1)	PFC0805W	PF3D7_0318200				y	y
	histone H2A variant, putative (H2A.Z)	PFC0920W	PF3D7_0320900			Y	y
	cdc2-related protein kinase 3 (CRK3)	Pfcrk-3	PF3D7_0415300					y
	FACT complex subunit SPT16, putative (FACT-L)	PFE0870W	PF3D7_0517400					y
	conserved Plasmodium protein, unknown function	PFE1040C	PF3D7_0520700
	trophozoite exported protein 1 (TEX1)	PFF0165C	PF3D7_0603400	y	HILIC			y
	DNA-directed RNA polymerase II subunit RPB3, putative (RPB3)	PFI1130C	PF3D7_0923000

## Sheet: Supplementary Table3
Proteins having Phosphorylation and K-methylation (209)		Proteins having Acetylation and K-methylation (173)		Proteins having Phosphorylation, Acetylation and K-methylation (113)
Accession No.	Protein	Accession No.	Protein	Accession No.	Protein
PF3D7_0105700	asparagine-rich antigen Pfa35-2	PF3D7_0105700	asparagine-rich antigen Pfa35-2	PF3D7_0105700	asparagine-rich antigen Pfa35-2
PF3D7_0112200	multidrug resistance-associated protein 1 (MRP1)	PF3D7_0112200	multidrug resistance-associated protein 1 (MRP1)	PF3D7_0112200	multidrug resistance-associated protein 1 (MRP1)
PF3D7_0202000	knob-associated histidine-rich protein (KAHRP)	PF3D7_0202000	knob-associated histidine-rich protein (KAHRP)	PF3D7_0202000	knob-associated histidine-rich protein (KAHRP)
PF3D7_0209800	ATP-dependent RNA helicase UAP56 (UAP56)	PF3D7_0207800	serine repeat antigen 3 (SERA3)	PF3D7_0218200	conserved Plasmodium protein, unknown function
PF3D7_0214800	conserved Plasmodium membrane protein, unknown function	PF3D7_0218200	conserved Plasmodium protein, unknown function	PF3D7_0220000	liver stage antigen 3 (LSA3)
PF3D7_0218200	conserved Plasmodium protein, unknown function	PF3D7_0220000	liver stage antigen 3 (LSA3)	PF3D7_0305200	conserved Plasmodium protein, unknown function
PF3D7_0220000	liver stage antigen 3 (LSA3)	PF3D7_0305200	conserved Plasmodium protein, unknown function	PF3D7_0317200	cdc2-related protein kinase 4 (CRK4)
PF3D7_0302100	serine/threonine protein kinase (SRPK1)	PF3D7_0305800	P-loop containing nucleoside triphosphate hydrolase, putative	PF3D7_0318200	DNA-directed RNA polymerase II subunit RPB1 (RPB1)
PF3D7_0305200	conserved Plasmodium protein, unknown function	PF3D7_0317200	cdc2-related protein kinase 4 (CRK4)	PF3D7_0321800	WD repeat-containing protein, putative
PF3D7_0309000	dual specificity protein phosphatase (YVH1)	PF3D7_0318200	DNA-directed RNA polymerase II subunit RPB1 (RPB1)	PF3D7_0405700	lysine decarboxylase, putative
PF3D7_0309500	asparagine synthetase, putative	PF3D7_0321300	conserved Plasmodium protein, unknown function	PF3D7_0419600	ran binding protein 1, putative
PF3D7_0317200	cdc2-related protein kinase 4 (CRK4)	PF3D7_0321800	WD repeat-containing protein, putative	PF3D7_0500800	mature parasite-infected erythrocyte surface antigen (MESA)
PF3D7_0317400	conserved Plasmodium protein, unknown function	PF3D7_0402300	reticulocyte binding protein homologue 1 (RH1)	PF3D7_0504800	conserved Plasmodium protein, unknown function
PF3D7_0317700	CPSF (cleavage and polyadenylation specific factor), subunit A, putative	PF3D7_0405700	lysine decarboxylase, putative	PF3D7_0505100	trafficking protein particle complex subunit 8, putative (TRS85)
PF3D7_0318200	DNA-directed RNA polymerase II subunit RPB1 (RPB1)	PF3D7_0409400	heat shock protein 40 (DnaJ)	PF3D7_0508900	conserved Plasmodium protein, unknown function
PF3D7_0319400	kinesin-8, putative	PF3D7_0419600	ran binding protein 1, putative	PF3D7_0510100	conserved Plasmodium protein, unknown function
PF3D7_0319700	ABC transporter I family member 1, putative (ABCI3)	PF3D7_0500800	mature parasite-infected erythrocyte surface antigen (MESA)	PF3D7_0511500	RNA pseudouridylate synthase, putative
PF3D7_0321500	peptidase, putative	PF3D7_0504800	conserved Plasmodium protein, unknown function	PF3D7_0515300	phosphatidylinositol 3-kinase (PI3K)
PF3D7_0321600	ATP-dependent RNA helicase, putative	PF3D7_0505100	trafficking protein particle complex subunit 8, putative (TRS85)	PF3D7_0520900	S-adenosyl-L-homocysteine hydrolase (SAHH)
PF3D7_0321800	WD repeat-containing protein, putative	PF3D7_0505700	conserved Plasmodium membrane protein, unknown function	PF3D7_0525100	acyl-CoA synthetase (ACS10)
PF3D7_0322000	peptidyl-prolyl cis-trans isomerase (CYP19A)	PF3D7_0508900	conserved Plasmodium protein, unknown function	PF3D7_0529800	conserved Plasmodium protein, unknown function
PF3D7_0403800	alpha/beta hydrolase, putative	PF3D7_0510100	conserved Plasmodium protein, unknown function	PF3D7_0532300	Plasmodium exported protein (PHISTb), unknown function
PF3D7_0405400	pre-mRNA-processing-splicing factor 8, putative (PRPF8)	PF3D7_0511500	RNA pseudouridylate synthase, putative	PF3D7_0602600	conserved Plasmodium protein, unknown function
PF3D7_0405700	lysine decarboxylase, putative	PF3D7_0514300	aspartate--tRNA ligase, putative	PF3D7_0612200	leucine-rich repeat protein (LRR6)
PF3D7_0409800	zinc finger protein, putative	PF3D7_0515300	phosphatidylinositol 3-kinase (PI3K)	PF3D7_0613300	rhoptry protein ROP14 (ROP14)
PF3D7_0413900	ubiquitin carboxyl-terminal hydrolase 13, putative (USP13)	PF3D7_0517500	UTP--glucose-1-phosphate uridylyltransferase, putative	PF3D7_0618000	conserved Plasmodium membrane protein, unknown function
PF3D7_0419600	ran binding protein 1, putative	PF3D7_0520900	S-adenosyl-L-homocysteine hydrolase (SAHH)	PF3D7_0626800	pyruvate kinase (PyrK)
PF3D7_0423600	conserved Plasmodium protein, unknown function	PF3D7_0521300	conserved Plasmodium protein, unknown function	PF3D7_0629700	SET domain protein, putative (SET1)
PF3D7_0500800	mature parasite-infected erythrocyte surface antigen (MESA)	PF3D7_0525100	acyl-CoA synthetase (ACS10)	PF3D7_0704100	conserved Plasmodium membrane protein, unknown function
PF3D7_0501600	rhoptry-associated protein 2 (RAP2)	PF3D7_0526600	conserved Plasmodium protein, unknown function	PF3D7_0704400	phosphoinositide-binding protein, putative
PF3D7_0504800	conserved Plasmodium protein, unknown function	PF3D7_0529800	conserved Plasmodium protein, unknown function	PF3D7_0704600	E3 ubiquitin-protein ligase (UT)
PF3D7_0505100	trafficking protein particle complex subunit 8, putative (TRS85)	PF3D7_0532300	Plasmodium exported protein (PHISTb), unknown function	PF3D7_0708400	heat shock protein 90 (HSP90)
PF3D7_0508900	conserved Plasmodium protein, unknown function	PF3D7_0602600	conserved Plasmodium protein, unknown function	PF3D7_0710200	conserved Plasmodium protein, unknown function
PF3D7_0510100	conserved Plasmodium protein, unknown function	PF3D7_0612200	leucine-rich repeat protein (LRR6)	PF3D7_0717600	conserved Plasmodium protein, unknown function
PF3D7_0511500	RNA pseudouridylate synthase, putative	PF3D7_0613300	rhoptry protein ROP14 (ROP14)	PF3D7_0723800	conserved Plasmodium protein, unknown function
PF3D7_0515300	phosphatidylinositol 3-kinase (PI3K)	PF3D7_0618000	conserved Plasmodium membrane protein, unknown function	PF3D7_0726500	ubiquitin carboxyl-terminal hydrolase, putative
PF3D7_0520900	S-adenosyl-L-homocysteine hydrolase (SAHH)	PF3D7_0622900	transcription factor with AP2 domain(s), putative (ApiAP2)	PF3D7_0727800	cation transporting ATPase, putative
PF3D7_0525100	acyl-CoA synthetase (ACS10)	PF3D7_0626800	pyruvate kinase (PyrK)	PF3D7_0728100	conserved Plasmodium membrane protein, unknown function
PF3D7_0525500	WD repeat-containing protein, putative	PF3D7_0629700	SET domain protein, putative (SET1)	PF3D7_0802600	adenylyl cyclase beta (ACbeta)
PF3D7_0525800	inner membrane complex protein 1g, putative (IMC1g)	PF3D7_0632800	erythrocyte membrane protein 1, PfEMP1 (VAR)	PF3D7_0813300	conserved Plasmodium protein, unknown function
PF3D7_0529400.2	conserved Plasmodium protein, unknown function	PF3D7_0703600	conserved Plasmodium protein, unknown function	PF3D7_0818200	14-3-3 protein (14-3-3I)
PF3D7_0529800	conserved Plasmodium protein, unknown function	PF3D7_0704100	conserved Plasmodium membrane protein, unknown function	PF3D7_0818900	heat shock protein 70 (HSP70)
PF3D7_0532300	Plasmodium exported protein (PHISTb), unknown function	PF3D7_0704400	phosphoinositide-binding protein, putative	PF3D7_0903300	conserved Plasmodium membrane protein, unknown function
PF3D7_0602600	conserved Plasmodium protein, unknown function	PF3D7_0704600	E3 ubiquitin-protein ligase (UT)	PF3D7_0909900	helicase with Zn-finger motif, putative
PF3D7_0603400	trophozoite exported protein 1 (TEX1)	PF3D7_0708400	heat shock protein 90 (HSP90)	PF3D7_0914100	conserved Plasmodium protein, unknown function
PF3D7_0605500	cyclin dependent kinase binding protein, putative	PF3D7_0710000	conserved Plasmodium protein, unknown function	PF3D7_0914500	conserved Plasmodium protein, unknown function
PF3D7_0611600	conserved Plasmodium protein, unknown function	PF3D7_0710200	conserved Plasmodium protein, unknown function	PF3D7_0917900	heat shock protein 70 (HSP70-2)
PF3D7_0612200	leucine-rich repeat protein (LRR6)	PF3D7_0713900	conserved Plasmodium protein, unknown function	PF3D7_0919800	TLD domain-containing protein
PF3D7_0613300	rhoptry protein ROP14 (ROP14)	PF3D7_0717600	conserved Plasmodium protein, unknown function	PF3D7_0922100	ubiquitin-like protein, putative
PF3D7_0616900	conserved Plasmodium protein, unknown function	PF3D7_0717800	conserved Plasmodium protein, unknown function	PF3D7_0922800	conserved Plasmodium protein, unknown function
PF3D7_0618000	conserved Plasmodium membrane protein, unknown function	PF3D7_0718000	dynein heavy chain, putative	PF3D7_0926100	protein kinase, putative
PF3D7_0623100	nuclear polyadenylated RNA-binding protein NAB2, putative (NAB2)	PF3D7_0723800	conserved Plasmodium protein, unknown function	PF3D7_1013200	conserved Plasmodium protein, unknown function
PF3D7_0626800	pyruvate kinase (PyrK)	PF3D7_0726500	ubiquitin carboxyl-terminal hydrolase, putative	PF3D7_1014300	conserved protein, unknown function
PF3D7_0629500	amino acid transporter, putative	PF3D7_0727800	cation transporting ATPase, putative	PF3D7_1015900	enolase (ENO)
PF3D7_0629700	SET domain protein, putative (SET1)	PF3D7_0728100	conserved Plasmodium membrane protein, unknown function	PF3D7_1018200	serine/threonine protein phosphatase 8, putative (PPP8)
PF3D7_0704100	conserved Plasmodium membrane protein, unknown function	PF3D7_0728700	alpha/beta hydrolase, putative	PF3D7_1021900	conserved Plasmodium protein (10b antigen), unknown function
PF3D7_0704200	tRNA m5C-methyltransferase, putative	PF3D7_0800300	erythrocyte membrane protein 1, PfEMP1 (VAR)	PF3D7_1022000	RNA-binding protein, putative
PF3D7_0704400	phosphoinositide-binding protein, putative	PF3D7_0801900	conserved Plasmodium protein, unknown function	PF3D7_1023900	chromodomain-helicase-DNA-binding protein 1 homolog, putative (CHD1)
PF3D7_0704600	E3 ubiquitin-protein ligase (UT)	PF3D7_0802600	adenylyl cyclase beta (ACbeta)	PF3D7_1027800	60S ribosomal protein L3 (RPL3)
PF3D7_0708400	heat shock protein 90 (HSP90)	PF3D7_0811900	RNA-binding protein, putative	PF3D7_1030100	pre-mRNA-splicing factor ATP-dependent RNA helicase PRP22, putative (PRP22)
PF3D7_0708500	heat shock protein 86 family protein	PF3D7_0813300	conserved Plasmodium protein, unknown function	PF3D7_1103800	CCR4-NOT transcription complex subunit 1, putative (NOT1)
PF3D7_0710200	conserved Plasmodium protein, unknown function	PF3D7_0818200	14-3-3 protein (14-3-3I)	PF3D7_1107300	polyadenylate-binding protein-interacting protein 1, putative (PAIP1)
PF3D7_0711400	histone deacetylase complex subunit SAP18, putative (SAP18)	PF3D7_0818900	heat shock protein 70 (HSP70)	PF3D7_1107800	transcription factor with AP2 domain(s) (ApiAP2)
PF3D7_0715800	drug/metabolite exporter, drug/metabolite transporter	PF3D7_0822700	conserved Plasmodium protein, unknown function	PF3D7_1117700	GTP-binding nuclear protein RAN/TC4 (RAN)
PF3D7_0717600	conserved Plasmodium protein, unknown function	PF3D7_0833500	erythrocyte membrane protein 1, PfEMP1 (VAR)	PF3D7_1129200	26S proteasome regulatory subunit RPN7, putative (RPN7)
PF3D7_0723800	conserved Plasmodium protein, unknown function	PF3D7_0903300	conserved Plasmodium membrane protein, unknown function	PF3D7_1130700	structural maintenance of chromosome protein, putative
PF3D7_0724000	Rab GTPase activator and protein kinase, putative	PF3D7_0903800	LCCL domain-containing protein (CCp4)	PF3D7_1133200	conserved Plasmodium protein, unknown function
PF3D7_0726300	DNA mismatch repair protein PMS1, putative (PMS1)	PF3D7_0909900	helicase with Zn-finger motif, putative	PF3D7_1136300	tudor staphylococcal nuclease (TSN)
PF3D7_0726400	conserved Plasmodium membrane protein, unknown function	PF3D7_0914100	conserved Plasmodium protein, unknown function	PF3D7_1138400	guanylyl cyclase (GCalpha)
PF3D7_0726500	ubiquitin carboxyl-terminal hydrolase, putative	PF3D7_0914500	conserved Plasmodium protein, unknown function	PF3D7_1138500	protein phosphatase 2C (PPM2)
PF3D7_0727800	cation transporting ATPase, putative	PF3D7_0916400	conserved Plasmodium protein, unknown function	PF3D7_1138800	WD repeat-containing protein, putative
PF3D7_0728100	conserved Plasmodium membrane protein, unknown function	PF3D7_0917900	heat shock protein 70 (HSP70-2)	PF3D7_1149000	antigen 332, DBL-like protein (Pf332)
PF3D7_0802600	adenylyl cyclase beta (ACbeta)	PF3D7_0918400	conserved Plasmodium protein, unknown function	PF3D7_1218200	conserved Plasmodium protein, unknown function
PF3D7_0806100	conserved Plasmodium protein, unknown function	PF3D7_0919800	TLD domain-containing protein	PF3D7_1220300	cell cycle associated protein, putative
PF3D7_0809200	asparagine-rich antigen Pfa55-14 (pfa55-14)	PF3D7_0922100	ubiquitin-like protein, putative	PF3D7_1222300	endoplasmin, putative (GRP94)
PF3D7_0812100	conserved Plasmodium protein, unknown function	PF3D7_0922800	conserved Plasmodium protein, unknown function	PF3D7_1233600	asparagine and aspartate rich protein 1 (AARP1)
PF3D7_0813300	conserved Plasmodium protein, unknown function	PF3D7_0925800	conserved Plasmodium protein, unknown function	PF3D7_1234100	bromodomain protein, putative
PF3D7_0814200	DNA/RNA-binding protein Alba 1 (ALBA1)	PF3D7_0926100	protein kinase, putative	PF3D7_1235200	V-type K+-independent H+-translocating inorganic pyrophosphatase (VP2)
PF3D7_0816000	ribosome assembly protein RRB1, putative (RRB1)	PF3D7_0929400	high molecular weight rhoptry protein 2 (RhopH2)	PF3D7_1302800	40S ribosomal protein S7, putative
PF3D7_0818200	14-3-3 protein (14-3-3I)	PF3D7_1000100	erythrocyte membrane protein 1, PfEMP1 (VAR)	PF3D7_1324900	L-lactate dehydrogenase (LDH)
PF3D7_0818900	heat shock protein 70 (HSP70)	PF3D7_1000500	rifin (RIF)	PF3D7_1327300	conserved Plasmodium protein, unknown function
PF3D7_0831700	heat shock protein 70 (HSP70-x)	PF3D7_1010700	dolichyl-phosphate-mannose protein mannosyltransferase, putative	PF3D7_1335100	merozoite surface protein 7 (MSP7)
PF3D7_0903300	conserved Plasmodium membrane protein, unknown function	PF3D7_1013200	conserved Plasmodium protein, unknown function	PF3D7_1338300	elongation factor 1-gamma, putative
PF3D7_0903400	DEAD/DEAH box helicase, putative	PF3D7_1014300	conserved protein, unknown function	PF3D7_1339700	conserved Plasmodium protein, unknown function
PF3D7_0905100	nucleoporin NUP100/NSP100, putative (NUP100)	PF3D7_1015900	enolase (ENO)	PF3D7_1342900	transcription factor with AP2 domain(s) (ApiAP2)
PF3D7_0909900	helicase with Zn-finger motif, putative	PF3D7_1018200	serine/threonine protein phosphatase 8, putative (PPP8)	PF3D7_1343700	kelch protein K13 (K13)
PF3D7_0911100	conserved Plasmodium protein, unknown function	PF3D7_1021900	conserved Plasmodium protein (10b antigen), unknown function	PF3D7_1343800	conserved Plasmodium protein, unknown function
PF3D7_0912000	conserved Plasmodium protein, unknown function	PF3D7_1022000	RNA-binding protein, putative	PF3D7_1347500	DNA/RNA-binding protein Alba 4 (ALBA4)
PF3D7_0914100	conserved Plasmodium protein, unknown function	PF3D7_1023900	chromodomain-helicase-DNA-binding protein 1 homolog, putative (CHD1)	PF3D7_1354300	large subunit rRNA methyltransferase, putative
PF3D7_0914500	conserved Plasmodium protein, unknown function	PF3D7_1027800	60S ribosomal protein L3 (RPL3)	PF3D7_1356800	serine/threonine protein kinase, putative (ARK3)
PF3D7_0917900	heat shock protein 70 (HSP70-2)	PF3D7_1028400	nucleolar preribosomal assembly protein, putative	PF3D7_1367700	alanine--tRNA ligase (AlaRS)
PF3D7_0919800	TLD domain-containing protein	PF3D7_1030100	pre-mRNA-splicing factor ATP-dependent RNA helicase PRP22, putative (PRP22)	PF3D7_1410600	eukaryotic translation initiation factor 2 gamma subunit, putative
PF3D7_0920400	conserved Plasmodium protein, unknown function	PF3D7_1032000	ribosome maturation factor RimM, putative (RimM)	PF3D7_1412400	conserved Plasmodium protein, unknown function
PF3D7_0922100	ubiquitin-like protein, putative	PF3D7_1037000	DNA polymerase zeta catalytic subunit, putative	PF3D7_1415000	uracil-DNA glycosylase (UDG)
PF3D7_0922800	conserved Plasmodium protein, unknown function	PF3D7_1100200	erythrocyte membrane protein 1, PfEMP1 (VAR)	PF3D7_1416200	metacaspase-like protein (MCA3)
PF3D7_0926100	protein kinase, putative	PF3D7_1103700	casein kinase II beta chain (CK2beta1)	PF3D7_1426100	basic transcription factor 3b, putative
PF3D7_0929200	RNA-binding protein, putative	PF3D7_1103800	CCR4-NOT transcription complex subunit 1, putative (NOT1)	PF3D7_1428300	proliferation-associated protein 2g4, putative
PF3D7_0934100	TFIIH basal transcription factor complex helicase XPD subunit (XPD)	PF3D7_1107300	polyadenylate-binding protein-interacting protein 1, putative (PAIP1)	PF3D7_1429400	rRNA (adenosine-2'-O-)-methyltransferase, putative
PF3D7_1003600	inner membrane complex protein 1c, putative (IMC1c)	PF3D7_1107800	transcription factor with AP2 domain(s) (ApiAP2)	PF3D7_1434500	dynein-related AAA-type ATPase, putative
PF3D7_1009400	zinc finger protein, putative	PF3D7_1117700	GTP-binding nuclear protein RAN/TC4 (RAN)	PF3D7_1435300	NAD(P)H-dependent glutamate synthase, putative
PF3D7_1012400	hypoxanthine-guanine phosphoribosyltransferase (HGPRT)	PF3D7_1118200	heat shock protein 90, putative	PF3D7_1435600	conserved Plasmodium protein, unknown function
PF3D7_1012700	NLI interacting factor-like phosphatase, putative (NIF4)	PF3D7_1118300	insulinase, putative	PF3D7_1439100	DEAD/DEAH box helicase, putative
PF3D7_1013200	conserved Plasmodium protein, unknown function	PF3D7_1118600	histone acetyltransferase (MYST)	PF3D7_1440000	conserved Plasmodium protein, unknown function
PF3D7_1014300	conserved protein, unknown function	PF3D7_1129200	26S proteasome regulatory subunit RPN7, putative (RPN7)	PF3D7_1442700	conserved Plasmodium protein, unknown function
PF3D7_1015400	conserved Plasmodium protein, unknown function	PF3D7_1130700	structural maintenance of chromosome protein, putative	PF3D7_1444800	fructose-bisphosphate aldolase (FBPA)
PF3D7_1015900	enolase (ENO)	PF3D7_1133200	conserved Plasmodium protein, unknown function	PF3D7_1445900	ATP-dependent RNA helicase DDX5, putative (DDX5)
PF3D7_1016300	glycophorin binding protein (GBP)	PF3D7_1134000	heat shock protein 70 (HSP70-3)	PF3D7_1446500	conserved Plasmodium protein, unknown function
PF3D7_1016600	Plasmodium exported protein (PHISTc), unknown function	PF3D7_1134600	zinc finger protein, putative	PF3D7_1451100	elongation factor 2 (eEF2)
PF3D7_1018200	serine/threonine protein phosphatase 8, putative (PPP8)	PF3D7_1136300	tudor staphylococcal nuclease (TSN)	PF3D7_1452000	rhoptry neck protein 2 (RON2)
PF3D7_1021900	conserved Plasmodium protein (10b antigen), unknown function	PF3D7_1138400	guanylyl cyclase (GCalpha)	PF3D7_1461800	conserved Plasmodium protein, unknown function
PF3D7_1022000	RNA-binding protein, putative	PF3D7_1138500	protein phosphatase 2C (PPM2)	PF3D7_1462800	glyceraldehyde-3-phosphate dehydrogenase (GAPDH)
PF3D7_1023900	chromodomain-helicase-DNA-binding protein 1 homolog, putative (CHD1)	PF3D7_1138800	WD repeat-containing protein, putative	PF3D7_1464500	conserved Plasmodium membrane protein, unknown function
PF3D7_1027800	60S ribosomal protein L3 (RPL3)	PF3D7_1141100	conserved Plasmodium protein, unknown function	PF3D7_1467100	DNA-3-methyladenine glycosylase, putative
PF3D7_1030100	pre-mRNA-splicing factor ATP-dependent RNA helicase PRP22, putative (PRP22)	PF3D7_1144400	conserved Plasmodium protein, unknown function
PF3D7_1034000	Sec1 family protein, putative	PF3D7_1149000	antigen 332, DBL-like protein (Pf332)
PF3D7_1103800	CCR4-NOT transcription complex subunit 1, putative (NOT1)	PF3D7_1200600	erythrocyte membrane protein 1, PfEMP1 (VAR2CSA)
PF3D7_1104100	syntaxin, Qa-SNARE family (SYN13)	PF3D7_1203300	conserved Plasmodium protein, unknown function
PF3D7_1106800	protein kinase, putative	PF3D7_1207200	conserved Plasmodium protein, unknown function
PF3D7_1107300	polyadenylate-binding protein-interacting protein 1, putative (PAIP1)	PF3D7_1218200	conserved Plasmodium protein, unknown function
PF3D7_1107800	transcription factor with AP2 domain(s) (ApiAP2)	PF3D7_1220300	cell cycle associated protein, putative
PF3D7_1117700	GTP-binding nuclear protein RAN/TC4 (RAN)	PF3D7_1222300	endoplasmin, putative (GRP94)
PF3D7_1121000	palmitoyltransferase, putative (DHHC3)	PF3D7_1223300	DNA gyrase subunit A (GyrA)
PF3D7_1126700	autophagy-related protein 23, putative (ATG23)	PF3D7_1233600	asparagine and aspartate rich protein 1 (AARP1)
PF3D7_1129200	26S proteasome regulatory subunit RPN7, putative (RPN7)	PF3D7_1234100	bromodomain protein, putative
PF3D7_1129300	conserved Plasmodium protein, unknown function	PF3D7_1235200	V-type K+-independent H+-translocating inorganic pyrophosphatase (VP2)
PF3D7_1130200	60S ribosomal protein P0 (PfP0)	PF3D7_1238800	acyl-CoA synthetase (ACS11)
PF3D7_1130700	structural maintenance of chromosome protein, putative	PF3D7_1240400	erythrocyte membrane protein 1, PfEMP1 (VAR)
PF3D7_1133200	conserved Plasmodium protein, unknown function	PF3D7_1245600	kinesin, putative
PF3D7_1136300	tudor staphylococcal nuclease (TSN)	PF3D7_1246900	RAC-beta serine/threonine protein kinase (PKB)
PF3D7_1138400	guanylyl cyclase (GCalpha)	PF3D7_1302800	40S ribosomal protein S7, putative
PF3D7_1138500	protein phosphatase 2C (PPM2)	PF3D7_1306500	MORN repeat protein, putative
PF3D7_1138800	WD repeat-containing protein, putative	PF3D7_1313100	conserved Plasmodium protein, unknown function
PF3D7_1149000	antigen 332, DBL-like protein (Pf332)	PF3D7_1324900	L-lactate dehydrogenase (LDH)
PF3D7_1202600	conserved protein, unknown function	PF3D7_1327300	conserved Plasmodium protein, unknown function
PF3D7_1209400	cytosolic iron-sulfur protein assembly protein 1, putative (CIA1)	PF3D7_1335100	merozoite surface protein 7 (MSP7)
PF3D7_1218200	conserved Plasmodium protein, unknown function	PF3D7_1338300	elongation factor 1-gamma, putative
PF3D7_1220300	cell cycle associated protein, putative	PF3D7_1339700	conserved Plasmodium protein, unknown function
PF3D7_1221000	histone-lysine N-methyltransferase, H3 lysine-4 specific (SET10)	PF3D7_1342900	transcription factor with AP2 domain(s) (ApiAP2)
PF3D7_1222300	endoplasmin, putative (GRP94)	PF3D7_1343700	kelch protein K13 (K13)
PF3D7_1224400	conserved Plasmodium protein, unknown function	PF3D7_1343800	conserved Plasmodium protein, unknown function
PF3D7_1227200	potassium channel (K1)	PF3D7_1347500	DNA/RNA-binding protein Alba 4 (ALBA4)
PF3D7_1231600	pre-mRNA-splicing factor ATP-dependent RNA helicase PRP2, putative (PRP2)	PF3D7_1348400	conserved Plasmodium membrane protein, unknown function
PF3D7_1233600	asparagine and aspartate rich protein 1 (AARP1)	PF3D7_1354300	large subunit rRNA methyltransferase, putative
PF3D7_1234100	bromodomain protein, putative	PF3D7_1356800	serine/threonine protein kinase, putative (ARK3)
PF3D7_1235200	V-type K+-independent H+-translocating inorganic pyrophosphatase (VP2)	PF3D7_1364100	6-cysteine protein (P92)
PF3D7_1237200	conserved Plasmodium protein, unknown function	PF3D7_1367700	alanine--tRNA ligase (AlaRS)
PF3D7_1237500	conserved Plasmodium protein, unknown function	PF3D7_1410600	eukaryotic translation initiation factor 2 gamma subunit, putative
PF3D7_1301600	erythrocyte binding antigen-140 (EBA140)	PF3D7_1412400	conserved Plasmodium protein, unknown function
PF3D7_1302800	40S ribosomal protein S7, putative	PF3D7_1414100	conserved Plasmodium protein, unknown function
PF3D7_1312900	eukaryotic translation initation factor 4 gamma (EIF4G)	PF3D7_1415000	uracil-DNA glycosylase (UDG)
PF3D7_1319600	conserved Plasmodium protein, unknown function	PF3D7_1416200	metacaspase-like protein (MCA3)
PF3D7_1324000	conserved Plasmodium protein, unknown function	PF3D7_1420600	pantothenate kinase, putative (PANK)
PF3D7_1324500	DEAD box helicase, putative	PF3D7_1426100	basic transcription factor 3b, putative
PF3D7_1324900	L-lactate dehydrogenase (LDH)	PF3D7_1428300	proliferation-associated protein 2g4, putative
PF3D7_1327300	conserved Plasmodium protein, unknown function	PF3D7_1429400	rRNA (adenosine-2'-O-)-methyltransferase, putative
PF3D7_1334100	conserved Plasmodium protein, unknown function	PF3D7_1432200	conserved Plasmodium protein, unknown function
PF3D7_1335100	merozoite surface protein 7 (MSP7)	PF3D7_1434500	dynein-related AAA-type ATPase, putative
PF3D7_1338300	elongation factor 1-gamma, putative	PF3D7_1435300	NAD(P)H-dependent glutamate synthase, putative
PF3D7_1339700	conserved Plasmodium protein, unknown function	PF3D7_1435600	conserved Plasmodium protein, unknown function
PF3D7_1342900	transcription factor with AP2 domain(s) (ApiAP2)	PF3D7_1439100	DEAD/DEAH box helicase, putative
PF3D7_1343300	conserved Plasmodium protein, unknown function	PF3D7_1440000	conserved Plasmodium protein, unknown function
PF3D7_1343700	kelch protein K13 (K13)	PF3D7_1442700	conserved Plasmodium protein, unknown function
PF3D7_1343800	conserved Plasmodium protein, unknown function	PF3D7_1444100	conserved Plasmodium protein, unknown function
PF3D7_1345800	conserved Plasmodium protein, unknown function	PF3D7_1444800	fructose-bisphosphate aldolase (FBPA)
PF3D7_1347500	DNA/RNA-binding protein Alba 4 (ALBA4)	PF3D7_1445900	ATP-dependent RNA helicase DDX5, putative (DDX5)
PF3D7_1349500	conserved Plasmodium protein, unknown function	PF3D7_1446500	conserved Plasmodium protein, unknown function
PF3D7_1351000	phosphatidylinositol transfer protein, putative	PF3D7_1451100	elongation factor 2 (eEF2)
PF3D7_1353400	Ran-binding protein, putative	PF3D7_1452000	rhoptry neck protein 2 (RON2)
PF3D7_1354300	large subunit rRNA methyltransferase, putative	PF3D7_1461800	conserved Plasmodium protein, unknown function
PF3D7_1356800	serine/threonine protein kinase, putative (ARK3)	PF3D7_1461900	valine--tRNA ligase, putative
PF3D7_1357100	elongation factor 1-alpha	PF3D7_1462800	glyceraldehyde-3-phosphate dehydrogenase (GAPDH)
PF3D7_1361900	proliferating cell nuclear antigen 1 (PCNA1)	PF3D7_1464500	conserved Plasmodium membrane protein, unknown function
PF3D7_1362200	RuvB-like helicase 3 (RUVB3)	PF3D7_1467100	DNA-3-methyladenine glycosylase, putative
PF3D7_1364000	conserved Plasmodium protein, unknown function
PF3D7_1364400	conserved Plasmodium protein, unknown function
PF3D7_1366400	rhoptry protein RHOP148 (RHOP148)
PF3D7_1367700	alanine--tRNA ligase (AlaRS)
PF3D7_1410600	eukaryotic translation initiation factor 2 gamma subunit, putative
PF3D7_1412400	conserved Plasmodium protein, unknown function
PF3D7_1415000	uracil-DNA glycosylase (UDG)
PF3D7_1416200	metacaspase-like protein (MCA3)
PF3D7_1421100	conserved Plasmodium protein, unknown function
PF3D7_1426100	basic transcription factor 3b, putative
PF3D7_1428300	proliferation-associated protein 2g4, putative
PF3D7_1429400	rRNA (adenosine-2'-O-)-methyltransferase, putative
PF3D7_1430800	conserved Plasmodium protein, unknown function
PF3D7_1434500	dynein-related AAA-type ATPase, putative
PF3D7_1435300	NAD(P)H-dependent glutamate synthase, putative
PF3D7_1435600	conserved Plasmodium protein, unknown function
PF3D7_1438400	metacaspase-like protein (MCA2)
PF3D7_1439100	DEAD/DEAH box helicase, putative
PF3D7_1440000	conserved Plasmodium protein, unknown function
PF3D7_1442700	conserved Plasmodium protein, unknown function
PF3D7_1444800	fructose-bisphosphate aldolase (FBPA)
PF3D7_1445900	ATP-dependent RNA helicase DDX5, putative (DDX5)
PF3D7_1446500	conserved Plasmodium protein, unknown function
PF3D7_1451100	elongation factor 2 (eEF2)
PF3D7_1452000	rhoptry neck protein 2 (RON2)
PF3D7_1453800	glucose-6-phosphate dehydrogenase-6-phosphogluconolactonase (GluPho)
PF3D7_1457400	conserved Plasmodium protein, unknown function
PF3D7_1461800	conserved Plasmodium protein, unknown function
PF3D7_1462300	conserved Plasmodium protein, unknown function
PF3D7_1462800	glyceraldehyde-3-phosphate dehydrogenase (GAPDH)
PF3D7_1464500	conserved Plasmodium membrane protein, unknown function
PF3D7_1466200	conserved Plasmodium protein, unknown function
PF3D7_1467100	DNA-3-methyladenine glycosylase, putative
PF3D7_1467900	rab GTPase activator, putative
PF3D7_1471100	exported protein 2 (EXP2)
PF3D7_1475400	cysteine repeat modular protein 4 (CRMP4)
